# Supplementary material for: Increased Prevalence of Salmonella Infantis Isolated from Raw Chicken and Turkey Products in the United States Is Due to a Single Clonal Lineage Carrying the pESI Plasmid
Source: Microorganisms. 2022 Jul 21;10(7):1478. doi: 10.3390/microorganisms10071478 (PMC9318337; doi:10.3390/microorganisms10071478)
Supplement: Supplementary file 1 [file microorganisms-10-01478-s001.zip]

Archive with 1 entries (1 files):
- microorganisms-1792737-supplementary.xlsx
