# Supplementary material for: Increased Prevalence of Salmonella Infantis Isolated from Raw Chicken and Turkey Products in the United States Is Due to a Single Clonal Lineage Carrying the pESI Plasmid
Source: Microorganisms. 2022 Jul 21;10(7):1478. doi: 10.3390/microorganisms10071478 (PMC9318337; doi:10.3390/microorganisms10071478)
Supplement: Supplementary file 1 [file microorganisms-10-01478-s001.zip › microorganisms-1792737-supplementary.xlsx]

## Sheet: Sheet1
Supplementary Table 1. Metadata of isolates included in the study.
Strain	Isolate	ASTphenotypes	Location	WGSprefix	Isolationsource	SourceCategory	Isolationtype	SNPcluster	Collectedby	Assembly	pESI.plasmid.present	ctxM65.present	CollectionYear
CFSAN077726	PDT000656036.1		Brazil	AANBIU	smokedturkeysausage	Turkey	environmental/other	PDS000029248.31	FDA	GCA_009884835.1	NO	NO	2001
WAPHL-SAL-A00361	PDT000031411.4	amikacin=S,amoxicillin-clavulanicacid=S,ampicillin=S,cefoxitin=S,ceftiofur=S,ceftriaxone=S,chloramphenicol=S,ciprofloxacin=S,gentamicin=S,kanamycin=S,nalidixicacid=S,streptomycin=S,sulfamethoxazole=S,tetracycline=S,trimethoprim-sulfamethoxazole=S	USA:GA	AAGEHO	chickenbreast	Chicken	environmental/other	PDS000032456.87	FDA	GCA_006753125.1	NO	NO	2002
CFSAN077779	PDT000656024.1		Brazil	AANBIQ		Unknown	environmental/other	PDS000029248.31	FDA	GCA_009884715.1	NO	NO	2004
CFSAN077739	PDT000656019.1		Brazil	AANBII	food	food	environmental/other	PDS000029248.31	FDA	GCA_009884555.1	NO	NO	2005
CFSAN077742	PDT000656018.1		Brazil	AANBIL	food	food	environmental/other	PDS000055154.1	FDA	GCA_009884735.1	NO	NO	2005
CFSAN077748	PDT000656032.1		Brazil	AANBIP	food	food	environmental/other	PDS000055150.1	FDA	GCA_009884755.1	NO	NO	2005
CFSAN077750	PDT000656034.1		Brazil	AANBIN	food	food	environmental/other	PDS000055150.1	FDA	GCA_009884815.1	NO	NO	2005
CFSAN077781	PDT000656012.1		Brazil	AANBIC		Unknown	environmental/other	PDS000055154.1	FDA	GCA_009884785.1	NO	NO	2005
AZ-TG74536	PDT000044370.4	amikacin=S,amoxicillin-clavulanicacid=S,ampicillin=S,cefoxitin=S,ceftiofur=S,ceftriaxone=S,chloramphenicol=S,ciprofloxacin=S,gentamicin=S,kanamycin=S,nalidixicacid=S,streptomycin=S,sulfisoxazole=S,tetracycline=S,trimethoprim-sulfamethoxazole=S	USA:MD	AAITDV	porkchop	Swine	environmental/other	PDS000047443.1	FDA	GCA_007744195.1	NO	NO	2005
WAPHL_SAL-A00696	PDT000050326.3	amikacin=S,amoxicillin-clavulanicacid=S,ampicillin=S,cefoxitin=S,ceftiofur=S,ceftriaxone=S,chloramphenicol=I,ciprofloxacin=S,gentamicin=S,kanamycin=S,nalidixicacid=S,streptomycin=S,sulfisoxazole=S,tetracycline=S,trimethoprim-sulfamethoxazole=S	USA:GA	AAGELM	chickenbreast	Chicken	environmental/other	PDS000003947.4	FDA	GCA_006756565.1	NO	NO	2006
WAPHL_SAL-A00827	PDT000069063.3	amikacin=S,amoxicillin-clavulanicacid=S,ampicillin=S,cefoxitin=I,ceftiofur=S,ceftriaxone=S,chloramphenicol=I,ciprofloxacin=S,gentamicin=S,kanamycin=S,nalidixicacid=S,streptomycin=S,sulfisoxazole=S,tetracycline=S,trimethoprim-sulfamethoxazole=S	USA:NM	AAFZSB	porkchop	Swine	environmental/other	PDS000085033.80	FDA	GCA_006693745.1	NO	NO	2006
WAPHL_SAL-A00819	PDT000069074.3	amikacin=S,amoxicillin-clavulanicacid=S,ampicillin=S,cefoxitin=I,ceftiofur=S,ceftriaxone=S,chloramphenicol=I,ciprofloxacin=S,gentamicin=S,kanamycin=S,nalidixicacid=S,streptomycin=S,sulfisoxazole=S,tetracycline=S,trimethoprim-sulfamethoxazole=S	USA:NM	AAITSF	porkchop	Swine	environmental/other	PDS000085033.80	FDA	GCA_007752215.1	NO	NO	2006
CVM-N15774	PDT000086681.3	amikacin=S,amoxicillin-clavulanicacid=S,ampicillin=S,cefoxitin=I,ceftiofur=S,ceftriaxone=S,chloramphenicol=I,ciprofloxacin=S,gentamicin=S,kanamycin=S,nalidixicacid=S,streptomycin=S,sulfisoxazole=S,tetracycline=S,trimethoprim-sulfamethoxazole=S	USA:NM	AAFVIK	porkchop	Swine	environmental/other	PDS000085033.80	FDA	GCA_006635005.1	NO	NO	2007
CVM-N15775	PDT000086683.3	amikacin=S,amoxicillin-clavulanicacid=S,ampicillin=S,cefoxitin=I,ceftiofur=S,ceftriaxone=S,chloramphenicol=I,ciprofloxacin=S,gentamicin=S,kanamycin=S,nalidixicacid=S,streptomycin=S,sulfisoxazole=S,tetracycline=S,trimethoprim-sulfamethoxazole=S	USA:NM	AAITVZ	porkchop	Swine	environmental/other	PDS000085033.80	FDA	GCA_007754395.1	NO	NO	2007
CVM-N15790	PDT000085204.3	amikacin=S,amoxicillin-clavulanicacid=S,ampicillin=S,cefoxitin=I,ceftiofur=S,ceftriaxone=S,chloramphenicol=I,ciprofloxacin=S,gentamicin=S,kanamycin=S,nalidixicacid=S,streptomycin=S,sulfisoxazole=S,tetracycline=S,trimethoprim-sulfamethoxazole=S	USA:NM	AAJDWL	porkchop	Swine	environmental/other	PDS000085033.80	FDA	GCA_007907745.1	NO	NO	2007
CVM-N19738	PDT000113747.2	amikacin=S,amoxicillin-clavulanicacid=S,ampicillin=S,cefoxitin=S,ceftiofur=S,ceftriaxone=S,chloramphenicol=S,ciprofloxacin=S,gentamicin=S,kanamycin=S,nalidixicacid=S,streptomycin=S,sulfisoxazole=S,tetracycline=I,trimethoprim-sulfamethoxazole=S	USA:CA	AAHHEK	chickenbreast	Chicken	environmental/other	PDS000003971.57	FDA	GCA_007196375.1	NO	NO	2008
CVM-N19783	PDT000123136.2	amikacin=S,amoxicillin-clavulanicacid=S,ampicillin=S,cefoxitin=S,ceftiofur=S,ceftriaxone=S,chloramphenicol=S,ciprofloxacin=S,gentamicin=S,kanamycin=S,nalidixicacid=S,streptomycin=S,sulfisoxazole=S,tetracycline=S,trimethoprim-sulfamethoxazole=S	USA:GA	AAHJHH	chickenbreast	Chicken	environmental/other	PDS000032407.2	FDA	GCA_007226715.1	NO	NO	2008
CVM-N19784	PDT000115403.3	amikacin=S,amoxicillin-clavulanicacid=S,ampicillin=S,cefoxitin=S,ceftiofur=S,ceftriaxone=S,chloramphenicol=S,ciprofloxacin=S,gentamicin=S,kanamycin=S,nalidixicacid=S,streptomycin=S,sulfisoxazole=S,tetracycline=S,trimethoprim-sulfamethoxazole=S	USA:GA	AAIUKS	chickenbreast	Chicken	environmental/other	PDS000032407.2	FDA	GCA_007762035.1	NO	NO	2008
NY-N19911	PDT000100313.3	amikacin=S,amoxicillin-clavulanicacid=S,ampicillin=S,cefoxitin=S,ceftiofur=S,ceftriaxone=S,chloramphenicol=S,ciprofloxacin=S,gentamicin=S,kanamycin=S,nalidixicacid=S,streptomycin=S,sulfisoxazole=S,tetracycline=I,trimethoprim-sulfamethoxazole=S	USA:MD	AAIUBA	groundturkey	Turkey	environmental/other	PDS000051934.2	FDA	GCA_007757345.1	NO	NO	2008
CVM-N19836	PDT000123521.3	amikacin=S,amoxicillin-clavulanicacid=S,ampicillin=S,cefoxitin=S,ceftiofur=S,ceftriaxone=S,chloramphenicol=S,ciprofloxacin=S,gentamicin=S,kanamycin=S,nalidixicacid=S,streptomycin=S,sulfisoxazole=S,tetracycline=S,trimethoprim-sulfamethoxazole=S	USA:MN	AAIULZ	porkchop	Swine	environmental/other	PDS000032400.61	FDA	GCA_007763015.1	NO	NO	2008
VA-WGS-00554	PDT000092950.3	amikacin=S,amoxicillin-clavulanicacid=S,ampicillin=S,cefoxitin=S,ceftiofur=S,ceftriaxone=S,chloramphenicol=S,ciprofloxacin=S,gentamicin=S,kanamycin=S,nalidixicacid=S,streptomycin=S,sulfisoxazole=S,tetracycline=S,trimethoprim-sulfamethoxazole=S	USA:NM	AAGESP	chickenbreast	Chicken	environmental/other	PDS000027076.548	FDA	GCA_006760245.1	NO	NO	2008
CVM-N19870	PDT000126496.6	amikacin=S,amoxicillin-clavulanicacid=S,ampicillin=S,cefoxitin=S,ceftiofur=S,ceftriaxone=S,chloramphenicol=S,ciprofloxacin=S,gentamicin=S,kanamycin=S,nalidixicacid=S,streptomycin=S,sulfisoxazole=S,tetracycline=S,trimethoprim-sulfamethoxazole=S	USA:NY	AAGIVH	chickenbreast	Chicken	environmental/other	PDS000027076.548	FDA	GCA_006822185.1	NO	NO	2008
NY-N19982	PDT000101816.2	amikacin=S,amoxicillin-clavulanicacid=S,ampicillin=S,cefoxitin=S,ceftiofur=S,ceftriaxone=S,chloramphenicol=S,ciprofloxacin=S,gentamicin=S,kanamycin=S,nalidixicacid=S,streptomycin=S,sulfisoxazole=S,tetracycline=S,trimethoprim-sulfamethoxazole=S	USA:CA	AAHGRB	porkchop	Swine	environmental/other	PDS000032395.308	FDA	GCA_007194315.1	NO	NO	2009
WAPHL-SAL-A01105	PDT000103343.2	amikacin=S,amoxicillin-clavulanicacid=S,ampicillin=S,cefoxitin=S,ceftiofur=S,ceftriaxone=S,chloramphenicol=S,ciprofloxacin=S,gentamicin=S,kanamycin=S,nalidixicacid=S,streptomycin=S,sulfisoxazole=S,tetracycline=S,trimethoprim-sulfamethoxazole=S	USA:NY	AAHGUU	chickenbreast	Chicken	environmental/other	PDS000032400.61	FDA	GCA_007192335.1	NO	NO	2009
CVM-N28366	PDT000130391.2	amikacin=S,amoxicillin-clavulanicacid=S,ampicillin=S,cefoxitin=S,ceftiofur=S,ceftriaxone=S,chloramphenicol=S,ciprofloxacin=S,gentamicin=S,kanamycin=S,nalidixicacid=S,streptomycin=S,sulfisoxazole=S,tetracycline=S,trimethoprim-sulfamethoxazole=S	USA:GA	AAHJLE	porkchop	Swine	environmental/other		FDA	GCA_007228555.1	NO	NO	2010
BCW_3974	PDT000197158.1		USA:GA	MXRO		Unknown	clinical	PDS000027076.548	CDC	GCA_002059795.1	NO	NO	2010
BCW_2049	PDT000194783.1		USA:NM	MXIR	chickenbreast	Chicken	environmental/other	PDS000085033.80	FDA	GCA_002032145.1	NO	NO	2010
CVM-N23770	PDT000102314.5	amikacin=S,amoxicillin-clavulanicacid=S,ampicillin=S,cefoxitin=S,ceftiofur=S,ceftriaxone=S,chloramphenicol=S,ciprofloxacin=S,gentamicin=S,kanamycin=S,nalidixicacid=S,streptomycin=S,sulfisoxazole=S,tetracycline=S,trimethoprim-sulfamethoxazole=S	USA:NM	AAHJME	chickenbreast	Chicken	environmental/other	PDS000032417.95	FDA	GCA_007229675.1	NO	NO	2010
CVMN29379	PDT000100259.1	amoxicillin-clavulanicacid=R,ampicillin=R,azithromycin=S,cefoxitin=R,ceftiofur=R,ceftriaxone=R,chloramphenicol=R,ciprofloxacin=S,gentamicin=R,kanamycin=S,nalidixicacid=S,streptomycin=R,sulfisoxazole=R,tetracycline=R,trimethoprim-sulfamethoxazole=S	USA:NM	JYUI	groundturkey	Turkey	environmental/other	PDS000003971.57	FDA	GCA_001478785.1	NO	NO	2011
CVMN29304	PDT000135069.2	amoxicillin-clavulanicacid=S,ampicillin=S,azithromycin=S,cefoxitin=S,ceftiofur=S,ceftriaxone=S,chloramphenicol=S,ciprofloxacin=S,gentamicin=S,kanamycin=S,nalidixicacid=S,streptomycin=S,sulfisoxazole=S,tetracycline=S,trimethoprim-sulfamethoxazole=S	USA:CA	AAKJRJ	chickenbreast	Chicken	environmental/other	PDS000027076.548	FDA	GCA_008424545.1	NO	NO	2011
BCW_2235	PDT000194724.1		USA:GA	MXEJ	GroundBeef	Cattle	environmental/other	PDS000027076.548	FDA	GCA_002030855.1	NO	NO	2011
CVMN37915	PDT000135202.2	amoxicillin-clavulanicacid=S,ampicillin=S,azithromycin=S,cefoxitin=S,ceftiofur=S,ceftriaxone=S,chloramphenicol=S,ciprofloxacin=S,gentamicin=S,kanamycin=S,nalidixicacid=S,streptomycin=S,sulfisoxazole=S,tetracycline=S,trimethoprim-sulfamethoxazole=S	USA:GA	AAKNRV	GroundBeef	Cattle	environmental/other	PDS000027076.548	FDA	GCA_008477585.1	NO	NO	2011
CVMN37916	PDT000135203.2	amoxicillin-clavulanicacid=S,ampicillin=S,azithromycin=S,cefoxitin=S,ceftiofur=S,ceftriaxone=S,chloramphenicol=S,ciprofloxacin=S,gentamicin=S,kanamycin=S,nalidixicacid=S,streptomycin=S,sulfisoxazole=S,tetracycline=S,trimethoprim-sulfamethoxazole=S	USA:GA	AAKNRZ	GroundBeef	Cattle	environmental/other	PDS000027076.548	FDA	GCA_008477765.1	NO	NO	2011
BCW_2237	PDT000194697.1		USA:NM	MXEI	ChickenWing	Chicken	environmental/other	PDS000085033.80	FDA	GCA_002030305.1	NO	NO	2011
CVMN37921	PDT000135206.2	amoxicillin-clavulanicacid=S,ampicillin=S,azithromycin=S,cefoxitin=S,ceftiofur=S,ceftriaxone=S,chloramphenicol=S,ciprofloxacin=S,gentamicin=S,kanamycin=S,nalidixicacid=S,streptomycin=S,sulfisoxazole=S,tetracycline=S,trimethoprim-sulfamethoxazole=S	USA:NM	AAKJTC	chickenbreast	Chicken	environmental/other	PDS000085033.80	FDA	GCA_008425585.1	NO	NO	2011
CVMN32760	PDT000135251.2	amoxicillin-clavulanicacid=S,ampicillin=S,azithromycin=S,cefoxitin=S,ceftiofur=S,ceftriaxone=S,chloramphenicol=S,ciprofloxacin=S,gentamicin=S,kanamycin=S,nalidixicacid=S,streptomycin=S,sulfisoxazole=S,tetracycline=S,trimethoprim-sulfamethoxazole=S	USA:NM	AAKQXQ	chickenbreast	Chicken	environmental/other	PDS000027076.548	FDA	GCA_008523465.1	NO	NO	2011
CVMN38188	PDT000135232.2	amoxicillin-clavulanicacid=S,ampicillin=S,azithromycin=S,cefoxitin=S,ceftiofur=S,ceftriaxone=S,chloramphenicol=S,ciprofloxacin=S,gentamicin=S,kanamycin=S,nalidixicacid=S,streptomycin=S,sulfisoxazole=S,tetracycline=S,trimethoprim-sulfamethoxazole=S	USA:NM	AAKQXH	PorkChop	Swine	environmental/other	PDS000027076.548	FDA	GCA_008523365.1	NO	NO	2011
CVMN35518	PDT000135276.2	amoxicillin-clavulanicacid=S,ampicillin=S,azithromycin=S,cefoxitin=S,ceftiofur=S,ceftriaxone=S,chloramphenicol=S,ciprofloxacin=S,gentamicin=S,kanamycin=S,nalidixicacid=S,streptomycin=S,sulfisoxazole=S,tetracycline=S,trimethoprim-sulfamethoxazole=S	USA:TN	AAKJUC	GroundBeef	Cattle	environmental/other	PDS000027076.548	FDA	GCA_008425905.1	NO	NO	2011
CFSAN043216	PDT000393208.1		Chile	AAFBQT	water	Water	environmental/other	PDS000085033.80	FDA	GCA_006293275.1	NO	NO	2012
CVMN38848	PDT000100368.1	amoxicillin-clavulanicacid=S,ampicillin=S,azithromycin=S,cefoxitin=S,ceftiofur=S,ceftriaxone=S,chloramphenicol=S,ciprofloxacin=S,gentamicin=S,kanamycin=S,nalidixicacid=S,streptomycin=S,sulfisoxazole=S,tetracycline=S,trimethoprim-sulfamethoxazole=S	USA:CA	JYXA	chickenbreast	Chicken	environmental/other	PDS000032410.1	FDA	GCA_001479785.1	NO	NO	2012
BCW_3995	PDT000197145.1		USA:AZ	MXQU		Unknown	clinical	PDS000032456.87	CDC	GCA_002059515.1	NO	NO	2012
CVMN41903	PDT000134927.2	amoxicillin-clavulanicacid=S,ampicillin=S,azithromycin=S,cefoxitin=S,ceftiofur=S,ceftriaxone=S,chloramphenicol=S,ciprofloxacin=S,gentamicin=S,kanamycin=S,nalidixicacid=S,streptomycin=S,sulfisoxazole=S,tetracycline=S,trimethoprim-sulfamethoxazole=S	USA:CT	AAKQUN	GroundBeef	Cattle	environmental/other	PDS000032397.164	FDA	GCA_008521585.1	NO	NO	2012
CVMN42474	PDT000134980.2	amoxicillin-clavulanicacid=S,ampicillin=S,azithromycin=S,cefoxitin=S,ceftiofur=S,ceftriaxone=S,chloramphenicol=S,ciprofloxacin=S,gentamicin=S,kanamycin=S,nalidixicacid=S,streptomycin=S,sulfisoxazole=S,tetracycline=S,trimethoprim-sulfamethoxazole=S	USA:GA	AAKNPO	chickenbreast	Chicken	environmental/other	PDS000032456.87	FDA	GCA_008477395.1	NO	NO	2012
CFSAN030090	PDT000068542.4		USA:GA	AAKLOH	eggrawwhole	Egg	environmental/other	PDS000027076.548	USDA-FSIS	GCA_008449385.1	NO	NO	2012
CFSAN027393	PDT000050642.2		USA:GA	AAPGII	eggrawyolk	Egg	environmental/other	PDS000032433.16	USDA-FSIS	GCA_011093685.1	NO	NO	2012
CFSAN030077	PDT000068460.4		USA:IA	AAKLOG	eggrawwhole	Egg	environmental/other	PDS000032395.308	USDA-FSIS	GCA_008449405.1	NO	NO	2012
CFSAN035297	PDT000081628.3		USA:IA	AAKXFG	eggrawwhole	Egg	environmental/other	PDS000032395.308	USDA-FSIS	GCA_008617285.1	NO	NO	2012
BCW_3983	PDT000197167.1		USA:MN	MXRF		Unknown	clinical	PDS000027076.548	CDC	GCA_002059955.1	NO	NO	2012
CFSAN028515	PDT000048705.3		USA:NY	AAJLGF	eggrawwhole	Egg	environmental/other	PDS000032398.30	USDA-FSIS	GCA_008029095.1	NO	NO	2012
BCW_3987	PDT000197509.1		USA:OH	MXRB		Unknown	clinical	PDS000027076.548	CDC	GCA_002066895.1	NO	NO	2012
CFSAN024812	PDT000047090.3		USA:PA	AAJLDW	eggyolk	Egg	environmental/other	PDS000055687.1	USDA-FSIS	GCA_008028105.1	NO	NO	2012
CVMN38928	PDT000134815.2	amoxicillin-clavulanicacid=S,ampicillin=S,azithromycin=S,cefoxitin=S,ceftiofur=S,ceftriaxone=S,chloramphenicol=S,ciprofloxacin=S,gentamicin=S,kanamycin=S,nalidixicacid=S,streptomycin=S,sulfisoxazole=S,tetracycline=S,trimethoprim-sulfamethoxazole=S	USA:TN	AAKJNP	chickenbreast	Chicken	environmental/other	PDS000032400.61	FDA	GCA_008414605.1	NO	NO	2012
CFSAN107129	PDT000868401.1		Brazil	AAWRGU	soyglycinemax	Animalfeed	environmental/other		FDA	GCA_015004955.1	NO	NO	2013
CFSAN107133	PDT000868409.1		Brazil	AAWRGA	feces	feces	clinical		FDA	GCA_015004775.1	NO	NO	2013
CFSAN107127	PDT000868004.1		Brazil	AAWRHH	feces	feces	clinical	PDS000029248.31	FDA	GCA_015005295.1	NO	NO	2013
CFSAN107131	PDT000867997.1		Brazil	AAWRHN	feces	feces	clinical	PDS000074308.2	FDA	GCA_015005535.1	NO	NO	2013
CFSAN107130	PDT000867992.1		Brazil	AAWRHS	feces	feces	clinical	PDS000074308.2	FDA	GCA_015005655.1	NO	NO	2013
CFSAN107132	PDT000868404.1		Brazil	AAWRGH	disposableshoecover	ShoeCover	environmental/other	PDS000018462.71	FDA	GCA_015004835.1	NO	NO	2013
CVMN46813	PDT000078016.1	amoxicillin-clavulanicacid=S,ampicillin=S,azithromycin=S,cefoxitin=S,ceftiofur=S,ceftriaxone=S,chloramphenicol=S,ciprofloxacin=S,gentamicin=S,kanamycin=S,nalidixicacid=S,streptomycin=S,sulfisoxazole=S,tetracycline=S,trimethoprim-sulfamethoxazole=S	USA:CA	LHHV	GroundBeef	Cattle	environmental/other	PDS000032395.308	FDA	GCA_001242875.1	NO	NO	2013
CVMN48694	PDT000078087.1	amoxicillin-clavulanicacid=S,ampicillin=S,azithromycin=S,cefoxitin=S,ceftiofur=S,ceftriaxone=S,chloramphenicol=S,ciprofloxacin=S,gentamicin=S,kanamycin=S,nalidixicacid=S,streptomycin=S,sulfisoxazole=S,tetracycline=S,trimethoprim-sulfamethoxazole=S	USA:CA	LHKP	GroundBeef	Cattle	environmental/other	PDS000032397.164	FDA	GCA_001244865.1	NO	NO	2013
CVMN48577	PDT000078070.1	amoxicillin-clavulanicacid=S,ampicillin=S,azithromycin=S,cefoxitin=S,ceftiofur=S,ceftriaxone=S,chloramphenicol=S,ciprofloxacin=S,gentamicin=S,kanamycin=S,nalidixicacid=S,streptomycin=S,sulfisoxazole=S,tetracycline=S,trimethoprim-sulfamethoxazole=S	USA:CA	LHJX	chickenbreast	Chicken	environmental/other	PDS000032397.164	FDA	GCA_001244215.1	NO	NO	2013
CVMN51266	PDT000078151.1	amoxicillin-clavulanicacid=S,ampicillin=S,azithromycin=S,cefoxitin=S,ceftiofur=S,ceftriaxone=S,chloramphenicol=S,ciprofloxacin=S,gentamicin=S,kanamycin=S,nalidixicacid=S,streptomycin=S,sulfisoxazole=S,tetracycline=S,trimethoprim-sulfamethoxazole=S	USA:GA	LHNE	chickenbreast	Chicken	environmental/other	PDS000032398.30	FDA	GCA_001246465.1	NO	NO	2013
CVMN45929	PDT000077983.1	amoxicillin-clavulanicacid=S,ampicillin=S,azithromycin=S,cefoxitin=S,ceftiofur=S,ceftriaxone=S,chloramphenicol=S,ciprofloxacin=S,gentamicin=S,kanamycin=S,nalidixicacid=S,streptomycin=S,sulfisoxazole=S,tetracycline=S,trimethoprim-sulfamethoxazole=S	USA:MD	LHGT	chickenbreast	Chicken	environmental/other	PDS000027076.548	FDA	GCA_001242185.1	NO	NO	2013
CVMN45943	PDT000078001.1	amoxicillin-clavulanicacid=S,ampicillin=S,azithromycin=S,cefoxitin=S,ceftiofur=S,ceftriaxone=S,chloramphenicol=S,ciprofloxacin=S,gentamicin=S,kanamycin=S,nalidixicacid=S,streptomycin=S,sulfisoxazole=S,tetracycline=S,trimethoprim-sulfamethoxazole=S	USA:MD	LHHG	PorkChops	Swine	environmental/other	PDS000032428.2	FDA	GCA_001242545.1	NO	NO	2013
CVMN47714	PDT000078053.1	amoxicillin-clavulanicacid=S,ampicillin=S,azithromycin=S,cefoxitin=S,ceftiofur=S,ceftriaxone=S,chloramphenicol=S,ciprofloxacin=S,gentamicin=S,kanamycin=S,nalidixicacid=S,streptomycin=S,sulfisoxazole=S,tetracycline=S,trimethoprim-sulfamethoxazole=S	USA:MO	LHJI	ChickenLegs	Chicken	environmental/other	PDS000027076.548	FDA	GCA_001243785.1	NO	NO	2013
CVMN48693	PDT000078086.1	amoxicillin-clavulanicacid=S,ampicillin=S,azithromycin=S,cefoxitin=S,ceftiofur=S,ceftriaxone=S,chloramphenicol=S,ciprofloxacin=S,gentamicin=S,kanamycin=S,nalidixicacid=S,streptomycin=S,sulfisoxazole=S,tetracycline=S,trimethoprim-sulfamethoxazole=S	USA:MO	LHKO	chickenbreast	Chicken	environmental/other	PDS000085033.80	FDA	GCA_001244805.1	NO	NO	2013
CVMN44705	PDT000077940.1	amoxicillin-clavulanicacid=S,ampicillin=S,azithromycin=S,cefoxitin=S,ceftiofur=S,ceftriaxone=S,chloramphenicol=S,ciprofloxacin=S,gentamicin=S,kanamycin=S,nalidixicacid=S,streptomycin=S,sulfisoxazole=S,tetracycline=S,trimethoprim-sulfamethoxazole=S	USA:NM	LHFL	chickenbreast	Chicken	environmental/other	PDS000032400.61	FDA	GCA_001241325.1	NO	NO	2013
FSIS11816059	PDT000412461.1		USA:TX	AAADGN	comminutedbeef	Cattle	environmental/other	PDS000038968.1	USDA-FSIS	GCA_004229125.1	NO	NO	2013
FSIS11816060	PDT000412456.2		USA:TX	AAFYVG	comminutedbeef	Cattle	environmental/other	PDS000027076.548	USDA-FSIS	GCA_006686225.1	NO	NO	2013
CFSAN107138	PDT000868592.1		Brazil	AAWRER	soybeananimalmeal	Animalfeed	environmental/other		FDA	GCA_015000865.1	NO	NO	2014
CFSAN107141	PDT000868430.1		Brazil	AAWRFG	carcasscleaningwipe	Carcass	environmental/other		FDA	GCA_015004135.1	NO	NO	2014
CFSAN107139	PDT000868594.1		Brazil	AAWREP	chickencarcass(Gallusgallus)	Chicken	environmental/other	PDS000018462.71	FDA	GCA_015000785.1	NO	NO	2014
CFSAN107137	PDT000868683.1		Brazil	AAWRDZ	dragswabs	dragswab	environmental/other	PDS000018462.71	FDA	GCA_015000465.1	NO	NO	2014
CFSAN107142	PDT000868431.1		Brazil	AAWRFD	dragswabs	dragswab	environmental/other	PDS000018462.71	FDA	GCA_015003895.1	NO	NO	2014
CFSAN107145	PDT000867966.1		Brazil	AAWRIM	dragswabs	dragswab	environmental/other	PDS000018462.71	FDA	GCA_015006215.1	NO	NO	2014
CFSAN107160	PDT000877920.1		Brazil	AAXBHC	dragswabs	dragswab	environmental/other	PDS000075101.1	FDA	GCA_015243075.1	NO	NO	2014
CFSAN107152	PDT000867994.1		Brazil	AAWRHR	truckswab	Environmental	environmental/other	PDS000018462.71	FDA	GCA_015005635.1	NO	NO	2014
CFSAN107149	PDT000868006.1		Brazil	AAWRHF	feces	feces	clinical	PDS000029248.31	FDA	GCA_015005275.1	NO	NO	2014
CFSAN107148	PDT000867968.1		Brazil	AAWRIL	feces	feces	clinical	PDS000029248.31	FDA	GCA_015005915.1	NO	NO	2014
CFSAN107140	PDT000868586.1		Brazil	AAWREX	pastacontainingham	Food	environmental/other	PDS000018462.71	FDA	GCA_015001025.1	NO	NO	2014
CFSAN107150	PDT000868000.1		Brazil	AAWRHL	mayonnaise	Mayonnaise	environmental/other	PDS000029248.31	FDA	GCA_015005515.1	NO	NO	2014
CFSAN107153	PDT000867998.1		Brazil	AAWRHO	mixedmeatsausage	Mixedanimal	environmental/other	PDS000018462.71	FDA	GCA_015005595.1	NO	NO	2014
CVMN52008	PDT000085833.2	amoxicillin-clavulanicacid=S,ampicillin=S,azithromycin=S,cefoxitin=S,ceftiofur=S,ceftriaxone=S,chloramphenicol=S,ciprofloxacin=S,gentamicin=S,nalidixicacid=S,streptomycin=S,sulfisoxazole=S,tetracycline=S,trimethoprim-sulfamethoxazole=S	USA:CA	AAKMYP	PorkChop	Swine	environmental/other	PDS000032395.308	FDA	GCA_008468425.1	NO	NO	2014
CVMN55364	PDT000086062.2	amoxicillin-clavulanicacid=S,ampicillin=S,azithromycin=S,cefoxitin=S,ceftiofur=S,ceftriaxone=S,chloramphenicol=S,ciprofloxacin=S,gentamicin=S,nalidixicacid=S,streptomycin=S,sulfisoxazole=S,tetracycline=S,trimethoprim-sulfamethoxazole=S	USA:CA	AAKQIO	PorkChop	Swine	environmental/other	PDS000032395.308	FDA	GCA_008515055.1	NO	NO	2014
CVMN57935F	PDT000121555.2	amoxicillin-clavulanicacid=S,ampicillin=R,azithromycin=S,cefoxitin=S,ceftiofur=S,ceftriaxone=S,chloramphenicol=S,ciprofloxacin=S,gentamicin=S,nalidixicacid=S,streptomycin=R,sulfisoxazole=S,tetracycline=R,trimethoprim-sulfamethoxazole=S	USA:CA	AAKQOS	Hogs	Swine	environmental/other	PDS000032459.91	FDA	GCA_008518605.1	NO	NO	2014
CVMN56927F	PDT000121249.2	amoxicillin-clavulanicacid=S,ampicillin=R,azithromycin=S,cefoxitin=S,ceftiofur=S,ceftriaxone=S,chloramphenicol=S,ciprofloxacin=S,gentamicin=S,nalidixicacid=S,streptomycin=R,sulfisoxazole=S,tetracycline=R,trimethoprim-sulfamethoxazole=S	USA:FL	AAKJEC	Hogs	Swine	environmental/other	PDS000032459.91	FDA	GCA_008408705.1	NO	NO	2014
CVMN52024	PDT000085843.2	amoxicillin-clavulanicacid=S,ampicillin=S,azithromycin=S,cefoxitin=S,ceftiofur=S,ceftriaxone=S,chloramphenicol=S,ciprofloxacin=S,gentamicin=I,nalidixicacid=S,streptomycin=R,sulfisoxazole=S,tetracycline=R,trimethoprim-sulfamethoxazole=S	USA:GA	AAKMYT	PorkChop	Swine	environmental/other	PDS000003964.7	FDA	GCA_008469205.1	NO	NO	2014
CVMN52023	PDT000085842.2	amoxicillin-clavulanicacid=S,ampicillin=S,azithromycin=S,cefoxitin=S,ceftiofur=S,ceftriaxone=S,chloramphenicol=S,ciprofloxacin=S,gentamicin=I,nalidixicacid=S,streptomycin=R,sulfisoxazole=S,tetracycline=R,trimethoprim-sulfamethoxazole=S	USA:GA	AAKQGT	PorkChop	Swine	environmental/other	PDS000003964.7	FDA	GCA_008514025.1	NO	NO	2014
CVMN52020	PDT000085839.2	amoxicillin-clavulanicacid=S,ampicillin=S,azithromycin=S,cefoxitin=S,ceftiofur=S,ceftriaxone=S,chloramphenicol=S,ciprofloxacin=S,gentamicin=S,nalidixicacid=S,streptomycin=S,sulfisoxazole=S,tetracycline=S,trimethoprim-sulfamethoxazole=S	USA:GA	AAKQGN	PorkChop	Swine	environmental/other	PDS000032437.45	FDA	GCA_008514055.1	NO	NO	2014
CVMN53846	PDT000085976.2	amoxicillin-clavulanicacid=S,ampicillin=S,azithromycin=S,cefoxitin=S,ceftiofur=S,ceftriaxone=S,chloramphenicol=S,ciprofloxacin=S,gentamicin=S,nalidixicacid=S,streptomycin=S,sulfisoxazole=S,tetracycline=S,trimethoprim-sulfamethoxazole=S	USA:MN	AAKIVK	chickenbreast	Chicken	environmental/other	PDS000027077.222	FDA	GCA_008405045.1	NO	NO	2014
CVMN53842	PDT000085972.2	amoxicillin-clavulanicacid=S,ampicillin=S,azithromycin=S,cefoxitin=S,ceftiofur=S,ceftriaxone=S,chloramphenicol=S,ciprofloxacin=S,gentamicin=S,nalidixicacid=S,streptomycin=S,sulfisoxazole=S,tetracycline=S,trimethoprim-sulfamethoxazole=S	USA:MN	AAKMYY	chickenbreast	Chicken	environmental/other	PDS000027077.222	FDA	GCA_008469325.1	NO	NO	2014
CVMN54719	PDT000086033.2	amoxicillin-clavulanicacid=S,ampicillin=S,azithromycin=S,cefoxitin=S,ceftiofur=S,ceftriaxone=S,chloramphenicol=S,ciprofloxacin=S,gentamicin=S,nalidixicacid=S,streptomycin=S,sulfisoxazole=S,tetracycline=S,trimethoprim-sulfamethoxazole=S	USA:MO	AAKMZL	ChickenWings	Chicken	environmental/other	PDS000027076.548	FDA	GCA_008469585.1	NO	NO	2014
FSIS1503213	PDT000077034.2		USA:MS	AAKWWV	NRTE(Not-Ready-to-Eat)ComminutedPoultryExploratorySampling-Chickens	Chicken	environmental/other	PDS000027076.548	USDA-FSIS	GCA_008613065.1	NO	NO	2014
CFSAN107179	PDT000891647.1		Brazil	AAXHSE	meatanimalmeal	Animalfeed	environmental/other	PDS000018462.71	FDA	GCA_015526085.1	NO	NO	2015
CFSAN107180	PDT000891581.1		Brazil	AAXHVG	poultryvisceraanimalmeal	Animalfeed	environmental/other	PDS000018462.71	FDA	GCA_015527645.1	NO	NO	2015
CFSAN107185	PDT000891595.1		Brazil	AAXHUH	carcasscleaningwipe	Carcass	environmental/other	PDS000029248.31	FDA	GCA_015527525.1	NO	NO	2015
CFSAN107182	PDT000891590.1		Brazil	AAXHUK	chickencarcass(Gallusgallus)	Chicken	environmental/other	PDS000018462.71	FDA	GCA_015527445.1	NO	NO	2015
CFSAN107190	PDT000891585.1		Brazil	AAXHUP	chickenupperleg(Gallusgallus)	Chicken	environmental/other	PDS000074994.3	FDA	GCA_015527575.1	NO	NO	2015
CFSAN107183	PDT000891598.1		Brazil	AAXHUC	cleaningwipe	Cleaningwipe	environmental/other	PDS000029248.31	FDA	GCA_015527305.1	NO	NO	2015
CFSAN107204	PDT000891571.1		Brazil	AAXHVK	cleaningwipe	Cleaningwipe	environmental/other	PDS000018462.71	FDA	GCA_015527665.1	NO	NO	2015
CFSAN107197	PDT000891577.1		Brazil	AAXHVH	cleaningwipe	Cleaningwipe	environmental/other	PDS000018462.71	FDA	GCA_015527945.1	NO	NO	2015
CFSAN107205	PDT000925552.1		Brazil	AAYKGL	cleaningwipe	Cleaningwipe	environmental/other	PDS000018462.71	FDA	GCA_016436965.1	NO	NO	2015
CFSAN107207	PDT000925547.1		Brazil	AAYKGQ	cleaningwipe	Cleaningwipe	environmental/other	PDS000018462.71	FDA	GCA_016437485.1	NO	NO	2015
CFSAN107206	PDT000925553.1		Brazil	AAYKGJ	cleaningwipe	Cleaningwipe	environmental/other	PDS000018462.71	FDA	GCA_016437765.1	NO	NO	2015
CFSAN107201	PDT000891616.1		Brazil	AAXHTN	disposableshoecover	ShoeCover	environmental/other	PDS000026846.4	FDA	GCA_015526805.1	NO	NO	2015
CFSAN107203	PDT000891558.1		Brazil	AAXHWB	disposableshoecover	ShoeCover	environmental/other	PDS000020042.6	FDA	GCA_015528025.1	NO	NO	2015
CFSAN107202	PDT000892726.2		Brazil	AAXJLL	disposableshoecover	ShoeCover	environmental/other	PDS000020042.6	FDA	GCA_015598965.2	NO	NO	2015
CFSAN107173	PDT000891670.1		Brazil	AAXHRI	smokedsaltedporkmeat(Susscrofa)	Swine	environmental/other	PDS000018462.71	FDA	GCA_015525665.1	NO	NO	2015
CFSAN107172	PDT000891673.1		Brazil	AAXHRH	porkfillet(Susscrofa)	Swine	environmental/other	PDS000018462.71	FDA	GCA_015526385.1	NO	NO	2015
CFSAN107171	PDT000891669.1		Brazil	AAXHSY	swineheart(Susscrofa)	Swine	environmental/other	PDS000018462.71	FDA	GCA_015527045.1	NO	NO	2015
FSIS1502273	PDT000083314.2		USA:AR	AAKYPT	NRTE(Not-Ready-to-Eat)ComminutedPoultryExploratorySampling-Chickens	Chicken	environmental/other	PDS000085033.80	USDA-FSIS	GCA_008653755.1	NO	NO	2015
CVMN56554	PDT000139601.2		USA:CA	AALOTY	ChickenWings	Chicken	environmental/other	PDS000032395.308	FDA	GCA_008925645.1	NO	NO	2015
CVMN58679	PDT000149666.2		USA:CA	AALPXK	chickenbreast	Chicken	environmental/other	PDS000027076.548	FDA	GCA_008949945.1	NO	NO	2015
CVMN62432	PDT000149689.2		USA:CA	AALPXW	chickenbreast	Chicken	environmental/other	PDS000029891.2	FDA	GCA_008950105.1	NO	NO	2015
FSIS1501377	PDT000072742.2		USA:FL	AAKWVY	animal-cattle-beefcow	Cattle	environmental/other	PDS000032397.164	USDA-FSIS	GCA_008613525.1	NO	NO	2015
FSIS1605476	PDT000103329.2		USA:GA	AALKQG	animal-cattle-steer	Cattle	environmental/other	PDS000032456.87	USDA-FSIS	GCA_008865725.1	NO	NO	2015
FSIS1504446	PDT000084108.2		USA:IL	AAKYQO	comminutedchicken	Chicken	environmental/other	PDS000032433.16	USDA-FSIS	GCA_008643215.1	NO	NO	2015
FSIS1501185	PDT000103323.2		USA:IL	AALGJP	animal-swine-marketswine	Swine	environmental/other	PDS000028697.2	USDA-FSIS	GCA_008789685.1	NO	NO	2015
FSIS1502857	PDT000130973.2		USA:IL	AALNOQ	Product-Swab-Pork	Swine	environmental/other	PDS000027079.12	USDA-FSIS	GCA_008906105.1	NO	NO	2015
FSIS11816061	PDT000412457.1		USA:MD	AAHTCA	rawintactchicken	Chicken	environmental/other	PDS000027076.548	USDA-FSIS	GCA_007362495.1	NO	NO	2015
CVMN62948	PDT000149714.2		USA:MD	AALRRA	chickenbreast	Chicken	environmental/other	PDS000032395.308	FDA	GCA_008974085.1	NO	NO	2015
FSIS1504602	PDT000086424.2		USA:ME	AAKYXF	comminutedchicken	Chicken	environmental/other	PDS000032400.61	USDA-FSIS	GCA_008644195.1	NO	NO	2015
FSIS1504236	PDT000086423.2		USA:ME	AAKYXG	comminutedchicken	Chicken	environmental/other	PDS000032400.61	USDA-FSIS	GCA_008644275.1	NO	NO	2015
FSIS1504713	PDT000134791.2		USA:ME	AALNXM	comminutedchicken	Chicken	environmental/other	PDS000032400.61	USDA-FSIS	GCA_008911665.1	NO	NO	2015
FSIS1502315	PDT000100756.2		USA:MI	AALGGQ	animal-swine-sow	Swine	environmental/other	PDS000030275.1	USDA-FSIS	GCA_008769815.1	NO	NO	2015
CVMN62471	PDT000139651.2		USA:MO	AALOUX	chickenbreast	Chicken	environmental/other	PDS000032456.87	FDA	GCA_008930125.1	NO	NO	2015
FSIS1501379	PDT000072737.2		USA:MS	AAKWVU	NRTE(Not-Ready-to-Eat)ComminutedPoultryExploratorySampling-Chickens	Chicken	environmental/other	PDS000032396.130	USDA-FSIS	GCA_008613485.1	NO	NO	2015
FSIS1504742	PDT000087003.2		USA:MS	AAKYZQ	rawintactchicken	Chicken	environmental/other	PDS000085033.80	USDA-FSIS	GCA_008643375.1	NO	NO	2015
FSIS1504844	PDT000094751.2		USA:NE	AAKNAS	comminutedchicken	Chicken	environmental/other	PDS000005980.10	USDA-FSIS	GCA_008470025.1	NO	NO	2015
FSIS1504743	PDT000088586.2		USA:NJ	AAKIXM	Animal-Calf-Formula-fedVeal	Cattle	environmental/other	PDS000030658.13	USDA-FSIS	GCA_008406325.1	NO	NO	2015
FSIS1503532	PDT000130993.2		USA:NY	AAKJMF	comminutedchicken	Chicken	environmental/other	PDS000030275.1	USDA-FSIS	GCA_008413985.1	NO	NO	2015
FSIS1502404	PDT000138093.2		USA:NY	AALOQO	rawintactchicken	Chicken	environmental/other	PDS000085035.4	USDA-FSIS	GCA_008923945.1	NO	NO	2015
FSIS1605489	PDT000108244.2		USA:NY	AALKTC	animal-swine-marketswine	Swine	environmental/other	PDS000032459.91	USDA-FSIS	GCA_008866805.1	NO	NO	2015
FSIS1501011	PDT000067278.2		USA:OH	AAKWNY	product-raw-intact-beef	Cattle	environmental/other	PDS000027076.548	USDA-FSIS	GCA_008607945.1	NO	NO	2015
FSIS1504744	PDT000088594.2		USA:OH	AAKZBW	comminutedbeef	Cattle	environmental/other	PDS000027079.12	USDA-FSIS	GCA_008646575.1	NO	NO	2015
FSIS1500712	PDT000076944.2		USA:OH	AAKYBJ	animal-swine-sow	Swine	environmental/other	PDS000085033.80	USDA-FSIS	GCA_008637495.1	NO	NO	2015
FSIS1502280	PDT000082275.2		USA:PA	AAKYGH	product-raw-intact-beef	Cattle	environmental/other	PDS000032395.308	USDA-FSIS	GCA_008639905.1	NO	NO	2015
FSIS1505056	PDT000095668.2		USA:PA	AALAPP	comminutedchicken	Chicken	environmental/other	PDS000085035.4	USDA-FSIS	GCA_008691545.1	NO	NO	2015
CVMN58033	PDT000121237.2	amoxicillin-clavulanicacid=S,ampicillin=S,azithromycin=S,cefoxitin=S,ceftiofur=S,ceftriaxone=S,chloramphenicol=S,ciprofloxacin=S,gentamicin=S,nalidixicacid=S,streptomycin=S,sulfisoxazole=S,tetracycline=S,trimethoprim-sulfamethoxazole=S	USA:PA	AAKNGA	PorkChops	Swine	environmental/other	PDS000027076.548	FDA	GCA_008472825.1	NO	NO	2015
FSIS1504463	PDT000096731.3		USA:PA	AALAQO	animal-swine-marketswine	Swine	environmental/other	PDS000032395.308	USDA-FSIS	GCA_008691325.1	NO	NO	2015
FSIS1503917	PDT000097431.2		USA:PA	AALCTP	animal-swine-sow	Swine	environmental/other	PDS000032459.91	USDA-FSIS	GCA_008730515.1	NO	NO	2015
CVMN58035	PDT000121239.2	amoxicillin-clavulanicacid=S,ampicillin=S,azithromycin=S,cefoxitin=S,ceftiofur=S,ceftriaxone=S,chloramphenicol=S,ciprofloxacin=S,gentamicin=S,nalidixicacid=S,streptomycin=S,sulfisoxazole=S,tetracycline=S,trimethoprim-sulfamethoxazole=S	USA:TN	AAKNFU	PorkChops	Swine	environmental/other	PDS000032400.61	FDA	GCA_008472785.1	NO	NO	2015
FSIS1503887	PDT000082891.2		USA:TX	AAKYNE	product-raw-intact-beef	Cattle	environmental/other	PDS000027076.548	USDA-FSIS	GCA_008651635.1	NO	NO	2015
FSIS1500753	PDT000085693.2		USA:TX	AAKYUU	animal-cattle-dairycow	Cattle	environmental/other		USDA-FSIS	GCA_008653695.1	NO	NO	2015
FSIS1504843	PDT000094752.2		USA:TX	AAKZHG	comminutedchicken	Chicken	environmental/other	PDS000003971.57	USDA-FSIS	GCA_008649395.1	NO	NO	2015
FSIS1502813	PDT000094857.2		USA:TX	AAKZHU	comminutedchicken	Chicken	environmental/other	PDS000027076.548	USDA-FSIS	GCA_008649655.1	NO	NO	2015
FSIS1505055	PDT000095671.2		USA:TX	AALAPV	comminutedchicken	Chicken	environmental/other	PDS000027076.548	USDA-FSIS	GCA_008691665.1	NO	NO	2015
FSIS1504808	PDT000088619.2		USA:WA	AAKZBX	rawintactchicken	Chicken	environmental/other	PDS000027076.548	USDA-FSIS	GCA_008647655.1	NO	NO	2015
FSIS1503538	PDT000130994.2		USA:WA	AALNPH	rawintactchicken	Chicken	environmental/other	PDS000027076.548	USDA-FSIS	GCA_008957265.1	NO	NO	2015
FSIS1503801	PDT000083292.2		USA:WA	AAKYPN	animal-swine-marketswine	Swine	environmental/other	PDS000032458.74	USDA-FSIS	GCA_008651015.1	NO	NO	2015
FSIS1503895	PDT000082885.2		USA:WA	AAKYMU	Animal-Swine-RoasterSwine	Swine	environmental/other	PDS000032458.74	USDA-FSIS	GCA_008651055.1	NO	NO	2015
FSIS1503802	PDT000083295.2		USA:WA	AAKYPS	animal-swine-marketswine	Swine	environmental/other	PDS000032458.74	USDA-FSIS	GCA_008651255.1	NO	NO	2015
FSIS1503893	PDT000082883.2		USA:WA	AAKYMV	Animal-Swine-RoasterSwine	Swine	environmental/other	PDS000032458.74	USDA-FSIS	GCA_008651375.1	NO	NO	2015
FSIS1503892	PDT000082897.2		USA:WA	AAKYNG	Animal-Swine-RoasterSwine	Swine	environmental/other	PDS000032458.74	USDA-FSIS	GCA_008651555.1	NO	NO	2015
FSIS1503883	PDT000082890.2		USA:WA	AAKYMZ	animal-swine-marketswine	Swine	environmental/other	PDS000032458.74	USDA-FSIS	GCA_008651575.1	NO	NO	2015
FSIS1503891	PDT000082901.2		USA:WA	AAKYNC	Animal-Swine-RoasterSwine	Swine	environmental/other	PDS000032458.74	USDA-FSIS	GCA_008651615.1	NO	NO	2015
FSIS1503885	PDT000082893.2		USA:WA	AAKYND	Animal-Swine-RoasterSwine	Swine	environmental/other	PDS000032458.74	USDA-FSIS	GCA_008651675.1	NO	NO	2015
FSIS1503886	PDT000082894.2		USA:WA	AAKYNI	animal-swine-marketswine	Swine	environmental/other	PDS000032458.74	USDA-FSIS	GCA_008656995.1	NO	NO	2015
FSIS1503884	PDT000082902.2		USA:WA	AAKYNJ	Animal-Swine-RoasterSwine	Swine	environmental/other	PDS000032458.74	USDA-FSIS	GCA_008657115.1	NO	NO	2015
FSIS1503830	PDT000083299.2		USA:WA	AAKYPQ	Nonmeat-Other	Unknown	environmental/other	PDS000032458.74	USDA-FSIS	GCA_008651235.1	NO	NO	2015
FSIS1503881	PDT000082889.2		USA:WA	AAKYNA	Nonmeat-Other	Unknown	environmental/other	PDS000032458.74	USDA-FSIS	GCA_008651475.1	NO	NO	2015
FSIS1500745	PDT000085689.2		USA:WI	AAKYUR	animal-swine-sow	Swine	environmental/other	PDS000027076.548	USDA-FSIS	GCA_008653735.1	NO	NO	2015
CFSAN107212	PDT000925561.1		Brazil	AAYKGB	cleaningwipe	Cleaningwipe	environmental/other	PDS000018462.71	FDA	GCA_016437465.1	NO	NO	2016
CFSAN107229	PDT000919645.1		Brazil	AAYAIC	feces	feces	clinical		FDA	GCA_016230965.1	NO	NO	2016
CFSAN107226	PDT000919402.1		Brazil	AAYAAA	porkrib(Susscrofa)	Swine	environmental/other	PDS000018462.71	FDA	GCA_016211625.1	NO	NO	2016
CFSAN107224	PDT000925557.1		Brazil	AAYKGC	porksausage	Swine	environmental/other	PDS000018462.71	FDA	GCA_016437565.1	NO	NO	2016
FSIS1608256	PDT000157459.2		USA:AL	AAEFVL	rawintactchicken	Chicken	environmental/other	PDS000032397.164	USDA-FSIS	GCA_005976125.1	NO	NO	2016
FSIS1608404	PDT000159040.2		USA:AL	AALTUG	rawintactchicken	Chicken	environmental/other	PDS000032397.164	USDA-FSIS	GCA_009026505.1	NO	NO	2016
FSIS1608955	PDT000168024.2		USA:AL	AALXHO	rawintactchicken	Chicken	environmental/other	PDS000032397.164	USDA-FSIS	GCA_009058965.1	NO	NO	2016
FSIS1609108	PDT000173513.2		USA:AL	AALXLG	animal-chicken-youngchicken	Chicken	environmental/other	PDS000032395.308	USDA-FSIS	GCA_009075625.1	NO	NO	2016
FSIS1606781	PDT000134422.2	amoxicillin-clavulanicacid=S,ampicillin=S,azithromycin=S,cefoxitin=S,ceftriaxone=S,chloramphenicol=S,ciprofloxacin=S,gentamicin=S,meropenem=S,nalidixicacid=S,streptomycin=S,sulfisoxazole=S,tetracycline=S,trimethoprim-sulfamethoxazole=S	USA:AL	AAKNNE	animal-swine-sow	Swine	environmental/other	PDS000027079.12	USDA-FSIS	GCA_008474185.1	NO	NO	2016
FSIS1607511	PDT000146675.2		USA:AR	AAKRBR	comminutedchicken	Chicken	environmental/other	PDS000015609.4	USDA-FSIS	GCA_008525305.1	NO	NO	2016
FSIS1607165	PDT000141103.2	amoxicillin-clavulanicacid=S,ampicillin=S,azithromycin=S,cefoxitin=S,ceftriaxone=S,chloramphenicol=S,ciprofloxacin=S,gentamicin=S,meropenem=S,nalidixicacid=S,streptomycin=S,sulfisoxazole=S,tetracycline=S,trimethoprim-sulfamethoxazole=S	USA:CA	AAKNVK	animal-cattle-dairycow	Cattle	environmental/other	PDS000030658.13	USDA-FSIS	GCA_008480665.1	NO	NO	2016
FSIS11816062	PDT000412459.1		USA:CA	AAHTDZ	chickencarcass	Chicken	environmental/other	PDS000027076.548	USDA-FSIS	GCA_007363515.1	NO	NO	2016
FSIS1609337	PDT000184348.2		USA:CA	AAMAPU	comminutedchicken	Chicken	environmental/other	PDS000032395.308	USDA-FSIS	GCA_009124145.1	NO	NO	2016
CVMN16S219	PDT000269250.2		USA:CA	AAMWRM	Chickenwings	Chicken	environmental/other	PDS000032397.164	FDA	GCA_009523455.1	NO	NO	2016
CVMN16S015	PDT000269056.2		USA:CA	AAMZNF	Chickenwings	Chicken	environmental/other	PDS000032396.130	FDA	GCA_009583985.1	NO	NO	2016
FSIS1606405	PDT000128765.2	amoxicillin-clavulanicacid=S,ampicillin=S,azithromycin=S,cefoxitin=S,ceftriaxone=S,chloramphenicol=S,ciprofloxacin=S,gentamicin=S,meropenem=S,nalidixicacid=S,streptomycin=S,sulfisoxazole=S,tetracycline=S,trimethoprim-sulfamethoxazole=S	USA:CA	AAKNLS	animal-swine-sow	Swine	environmental/other	PDS000027076.548	USDA-FSIS	GCA_008475865.1	NO	NO	2016
FSIS1606916	PDT000136384.2	amoxicillin-clavulanicacid=S,ampicillin=S,azithromycin=S,cefoxitin=S,ceftriaxone=S,chloramphenicol=S,ciprofloxacin=S,gentamicin=S,meropenem=S,nalidixicacid=S,streptomycin=S,sulfisoxazole=S,tetracycline=S,trimethoprim-sulfamethoxazole=S	USA:CA	AAKNTO	Product-Raw-Intact-Pork	Swine	environmental/other	PDS000027076.548	USDA-FSIS	GCA_008478905.1	NO	NO	2016
FSIS1608051	PDT000154151.2		USA:CA	AALSIZ	animal-swine-marketswine	Swine	environmental/other	PDS000027076.548	USDA-FSIS	GCA_008987665.1	NO	NO	2016
FSIS1608228	PDT000158975.2		USA:CA	AALXAH	animal-swine-sow	Swine	environmental/other	PDS000027079.12	USDA-FSIS	GCA_009035945.1	NO	NO	2016
FSIS1609562	PDT000184336.2		USA:CA	AAMAPX	animal-swine-marketswine	Swine	environmental/other	PDS000027079.12	USDA-FSIS	GCA_009041125.1	NO	NO	2016
FSIS1608799	PDT000167724.2		USA:CA	AALXFJ	Product-Raw-Ground,ComminutedorOtherwiseNonintact-Pork	Swine	environmental/other	PDS000027079.12	USDA-FSIS	GCA_009059265.1	NO	NO	2016
FSIS1608790	PDT000167921.2		USA:CA	AALXHA	Product-Raw-Ground,ComminutedorOtherwiseNonintact-Pork	Swine	environmental/other	PDS000032417.95	USDA-FSIS	GCA_009059885.1	NO	NO	2016
FSIS1608417	PDT000171516.2		USA:CA	AALXIH	Product-Raw-Intact-Pork	Swine	environmental/other	PDS000032397.164	USDA-FSIS	GCA_009067125.1	NO	NO	2016
CVMN16S014	PDT000269055.2		USA:CA	AAMWPO	PorkChops	Swine	environmental/other	PDS000027079.12	FDA	GCA_009523715.1	NO	NO	2016
FSIS1608950	PDT000168376.2		USA:CO	AAKOAX	chickencarcass	Chicken	environmental/other	PDS000029891.2	USDA-FSIS	GCA_008483345.1	NO	NO	2016
FSIS1608196	PDT000156462.2		USA:CT	AALSNG	Product-Raw-Ground,ComminutedorOtherwiseNonintact-Pork	Swine	environmental/other	PDS000032395.308	USDA-FSIS	GCA_008988885.1	NO	NO	2016
FSIS1608660	PDT000162689.2		USA:GA	AALTXK	comminutedchicken	Chicken	environmental/other	PDS000027076.548	USDA-FSIS	GCA_009028285.1	NO	NO	2016
FSIS1608784	PDT000167919.2		USA:GA	AALXGV	comminutedchicken	Chicken	environmental/other	PDS000032456.87	USDA-FSIS	GCA_009059805.1	NO	NO	2016
FSIS1709835	PDT000181087.2		USA:GA	AALVUT	Product-Raw-Ground,ComminutedorOtherwiseNonintact-Pork	Swine	environmental/other	PDS000032395.308	USDA-FSIS	GCA_009033845.1	NO	NO	2016
FSIS1609689	PDT000177786.2		USA:GA	AALXSP	Product-Raw-Ground,ComminutedorOtherwiseNonintact-Pork	Swine	environmental/other	PDS000032395.308	USDA-FSIS	GCA_009119625.1	NO	NO	2016
FSIS1607722	PDT000150588.2		USA:IA	AALRVW	animal-swine-sow	Swine	environmental/other	PDS000032395.308	USDA-FSIS	GCA_008976685.1	NO	NO	2016
FSIS1605564	PDT000106225.2	amoxicillin-clavulanicacid=S,ampicillin=S,azithromycin=S,cefoxitin=S,ceftriaxone=S,chloramphenicol=S,ciprofloxacin=S,gentamicin=S,meropenem=S,nalidixicacid=S,streptomycin=S,sulfisoxazole=S,tetracycline=S,trimethoprim-sulfamethoxazole=S	USA:ID	AAKQJO	animal-cattle-dairycow	Cattle	environmental/other	PDS000027077.222	USDA-FSIS	GCA_008514935.1	NO	NO	2016
FSIS1709938	PDT000184977.2		USA:IL	AAMBGX	chickencarcass	Chicken	environmental/other	PDS000032395.308	USDA-FSIS	GCA_009078855.1	NO	NO	2016
FSIS1605913	PDT000115184.2	amoxicillin-clavulanicacid=S,ampicillin=S,azithromycin=S,cefoxitin=S,ceftriaxone=S,chloramphenicol=S,ciprofloxacin=S,gentamicin=S,meropenem=S,nalidixicacid=S,streptomycin=S,sulfisoxazole=S,tetracycline=S,trimethoprim-sulfamethoxazole=S	USA:IL	AAKQLF	animal-swine-sow	Swine	environmental/other	PDS000032437.45	USDA-FSIS	GCA_008516925.1	NO	NO	2016
FSIS1608553	PDT000162672.2		USA:IL	AALTXA	animal-swine-marketswine	Swine	environmental/other	PDS000027079.12	USDA-FSIS	GCA_009028145.1	NO	NO	2016
FSIS1609572	PDT000181306.2		USA:IL	AALYPI	Product-Raw-Ground,ComminutedorOtherwiseNonintact-Pork	Swine	environmental/other	PDS000032400.61	USDA-FSIS	GCA_009062065.1	NO	NO	2016
FSIS1609573	PDT000181311.2		USA:IL	AALYPF	Product-Raw-Ground,ComminutedorOtherwiseNonintact-Pork	Swine	environmental/other	PDS000032437.45	USDA-FSIS	GCA_009062115.1	NO	NO	2016
FSIS1609302	PDT000174259.2		USA:IL	AALXNB	Product-Raw-Ground,ComminutedorOtherwiseNonintact-Pork	Swine	environmental/other	PDS000032395.308	USDA-FSIS	GCA_009091445.1	NO	NO	2016
FSIS1609703	PDT000177778.2		USA:IL	AALUQY	Product-Raw-Ground,ComminutedorOtherwiseNonintact-Pork	Swine	environmental/other	PDS000032397.164	USDA-FSIS	GCA_009106365.1	NO	NO	2016
FSIS11705382	PDT000262657.2		USA:IL	AAMYXQ	Product-Raw-Intact-Pork	Swine	environmental/other	PDS000032395.308	USDA-FSIS	GCA_009572245.1	NO	NO	2016
FSIS1607638	PDT000149012.2		USA:IN	AALPWL	animal-swine-marketswine	Swine	environmental/other		USDA-FSIS	GCA_008949485.1	NO	NO	2016
FSIS1608231	PDT000158993.2		USA:KS	AALXAI	animal-cattle-heifer	Cattle	environmental/other	PDS000028662.1	USDA-FSIS	GCA_009036005.1	NO	NO	2016
FSIS1607125	PDT000138869.2	amoxicillin-clavulanicacid=S,ampicillin=S,azithromycin=S,cefoxitin=S,ceftriaxone=S,chloramphenicol=S,ciprofloxacin=S,gentamicin=S,meropenem=S,nalidixicacid=S,streptomycin=S,sulfisoxazole=S,tetracycline=S,trimethoprim-sulfamethoxazole=S	USA:KY	AAKJXE	Product-Raw-Ground,ComminutedorOtherwiseNonintact-Pork	Swine	environmental/other	PDS000027076.548	USDA-FSIS	GCA_008427205.1	NO	NO	2016
FSIS1609686	PDT000181170.2		USA:KY	AALVVJ	Product-Raw-Intact-Pork	Swine	environmental/other	PDS000085035.4	USDA-FSIS	GCA_009032445.1	NO	NO	2016
CVMN16S365	PDT000269440.2		USA:MD	AANEUX	Chickenwings	Chicken	environmental/other	PDS000012025.3	FDA	GCA_010130165.1	NO	NO	2016
FSIS1609102	PDT000168671.2		USA:MD	AALUDO	animal-swine-marketswine	Swine	environmental/other	PDS000027076.548	USDA-FSIS	GCA_009044785.1	NO	NO	2016
FSIS1608548	PDT000162670.2		USA:ME	AALTWZ	animal-swine-sow	Swine	environmental/other	PDS000027077.222	USDA-FSIS	GCA_009027665.1	NO	NO	2016
FSIS1607304	PDT000143176.2	amoxicillin-clavulanicacid=S,ampicillin=S,azithromycin=S,cefoxitin=S,ceftriaxone=S,chloramphenicol=S,ciprofloxacin=S,gentamicin=S,meropenem=S,nalidixicacid=S,streptomycin=S,sulfisoxazole=S,tetracycline=S,trimethoprim-sulfamethoxazole=S	USA:MI	AAKRAN	comminutedbeef	Cattle	environmental/other	PDS000032397.164	USDA-FSIS	GCA_008524855.1	NO	NO	2016
FSIS1606915	PDT000136387.2	amoxicillin-clavulanicacid=S,ampicillin=S,azithromycin=S,cefoxitin=S,ceftriaxone=S,chloramphenicol=S,ciprofloxacin=S,gentamicin=S,meropenem=S,nalidixicacid=S,streptomycin=S,sulfisoxazole=S,tetracycline=S,trimethoprim-sulfamethoxazole=S	USA:MI	AAKJVT	Product-Raw-Ground,ComminutedorOtherwiseNonintact-Pork	Swine	environmental/other	PDS000027077.222	USDA-FSIS	GCA_008426585.1	NO	NO	2016
FSIS1608835	PDT000167752.2		USA:MN	AALUAZ	rawintactchicken	Chicken	environmental/other	PDS000032395.308	USDA-FSIS	GCA_009045385.1	NO	NO	2016
CVMN16S283	PDT000269210.2		USA:MN	AAMZOF	Chickenlegs	Chicken	environmental/other	PDS000027076.548	FDA	GCA_009579545.1	NO	NO	2016
CVMN16S294	PDT000269077.2		USA:MN	AAMZVR	Chickenlegs	Chicken	environmental/other	PDS000027076.548	FDA	GCA_009584485.1	NO	NO	2016
FSIS1609069	PDT000168666.2		USA:MN	AALUDS	Product-Raw-Intact-Pork	Swine	environmental/other	PDS000027076.548	USDA-FSIS	GCA_009046365.1	NO	NO	2016
FSIS1606933	PDT000136386.2	amoxicillin-clavulanicacid=S,ampicillin=S,azithromycin=S,cefoxitin=S,ceftriaxone=S,chloramphenicol=S,ciprofloxacin=S,gentamicin=S,meropenem=S,nalidixicacid=S,streptomycin=S,sulfisoxazole=S,tetracycline=S,trimethoprim-sulfamethoxazole=S	USA:MS	AAKNTT	comminutedchicken	Chicken	environmental/other	PDS000027076.548	USDA-FSIS	GCA_008479525.1	NO	NO	2016
FSIS1607205	PDT000142869.2		USA:MS	AALPES	animal-chicken-youngchicken	Chicken	environmental/other	PDS000032456.87	USDA-FSIS	GCA_008937335.1	NO	NO	2016
FSIS1607450	PDT000145867.2		USA:NC	AALPPB	animal-swine-sow	Swine	environmental/other	PDS000032400.61	USDA-FSIS	GCA_008944705.1	NO	NO	2016
FSIS1607986	PDT000153144.2		USA:NE	AALSGP	chickencarcass	Chicken	environmental/other	PDS000027076.548	USDA-FSIS	GCA_008986785.1	NO	NO	2016
FSIS1605969	PDT000115241.2	amoxicillin-clavulanicacid=S,ampicillin=S,azithromycin=S,cefoxitin=S,ceftriaxone=S,chloramphenicol=S,ciprofloxacin=S,gentamicin=S,meropenem=S,nalidixicacid=S,streptomycin=S,sulfisoxazole=S,tetracycline=S,trimethoprim-sulfamethoxazole=S	USA:NE	AAKJBT	animal-swine-sow	Swine	environmental/other	PDS000030405.1	USDA-FSIS	GCA_008408935.1	NO	NO	2016
FSIS1606932	PDT000136393.2	amoxicillin-clavulanicacid=S,ampicillin=S,azithromycin=S,cefoxitin=S,ceftriaxone=S,chloramphenicol=S,ciprofloxacin=S,gentamicin=S,meropenem=S,nalidixicacid=S,streptomycin=S,sulfisoxazole=S,tetracycline=S,trimethoprim-sulfamethoxazole=S	USA:NE	AAKJVU	animal-swine-marketswine	Swine	environmental/other	PDS000032395.308	USDA-FSIS	GCA_008426695.1	NO	NO	2016
FSIS1608372	PDT000159013.2		USA:NE	AAKNYA	animal-swine-marketswine	Swine	environmental/other	PDS000030006.6	USDA-FSIS	GCA_008482125.1	NO	NO	2016
FSIS1608906	PDT000171865.2		USA:NE	AALUEQ	animal-swine-marketswine	Swine	environmental/other	PDS000027076.548	USDA-FSIS	GCA_009056445.1	NO	NO	2016
FSIS1608964	PDT000167775.2		USA:NE	AALXFT	Product-Raw-Intact-Pork	Swine	environmental/other	PDS000032395.308	USDA-FSIS	GCA_009059445.1	NO	NO	2016
FSIS1609059	PDT000171729.2		USA:NE	AALXIV	Product-Raw-Ground,ComminutedorOtherwiseNonintact-Pork	Swine	environmental/other	PDS000032395.308	USDA-FSIS	GCA_009067685.1	NO	NO	2016
FSIS1609555	PDT000176281.2		USA:NE	AALUMM	animal-swine-marketswine	Swine	environmental/other	PDS000085033.80	USDA-FSIS	GCA_009088565.1	NO	NO	2016
FSIS1609378	PDT000176652.2		USA:NE	AALUOC	animal-swine-marketswine	Swine	environmental/other	PDS000027076.548	USDA-FSIS	GCA_009099605.1	NO	NO	2016
FSIS1609379	PDT000176648.2		USA:NE	AALUOA	animal-swine-sow	Swine	environmental/other	PDS000030405.1	USDA-FSIS	GCA_009099625.1	NO	NO	2016
FSIS1607178	PDT000141051.2	amoxicillin-clavulanicacid=S,ampicillin=S,azithromycin=S,cefoxitin=S,ceftriaxone=S,chloramphenicol=S,ciprofloxacin=S,gentamicin=S,meropenem=S,nalidixicacid=S,streptomycin=S,sulfisoxazole=S,tetracycline=S,trimethoprim-sulfamethoxazole=S	USA:NH	AAKJXU	animal-swine-marketswine	Swine	environmental/other	PDS000027079.12	USDA-FSIS	GCA_008427505.1	NO	NO	2016
FSIS1609093	PDT000173625.2		USA:NJ	AAGPZR	comminutedchicken	Chicken	environmental/other	PDS000032395.308	USDA-FSIS	GCA_006923915.1	NO	NO	2016
FSIS1608939	PDT000168348.2		USA:NY	AALUDE	comminutedbeef	Cattle	environmental/other	PDS000032397.164	USDA-FSIS	GCA_009046165.1	NO	NO	2016
FSIS1709944	PDT000184971.2		USA:NY	AAMBGS	product-raw-intact-beef	Cattle	environmental/other	PDS000032395.308	USDA-FSIS	GCA_009078795.1	NO	NO	2016
FSIS1608993	PDT000171717.2		USA:NY	AALXIQ	comminutedbeef	Cattle	environmental/other	PDS000032397.164	USDA-FSIS	GCA_009153155.1	NO	NO	2016
FSIS1608788	PDT000167915.2		USA:OH	AALUBZ	Product-Raw-Intact-Pork	Swine	environmental/other	PDS000027078.37	USDA-FSIS	GCA_009045685.1	NO	NO	2016
FSIS1608977	PDT000168339.2		USA:OH	AALUDA	Product-Raw-Intact-Pork	Swine	environmental/other	PDS000027079.12	USDA-FSIS	GCA_009046125.1	NO	NO	2016
FSIS1608413	PDT000159044.2		USA:OK	AALTUC	rawintactchicken	Chicken	environmental/other	PDS000032396.130	USDA-FSIS	GCA_009027705.1	NO	NO	2016
FSIS1609734	PDT000181177.2		USA:PA	AALVVM	animal-cattle-dairycow	Cattle	environmental/other	PDS000032395.308	USDA-FSIS	GCA_009034065.1	NO	NO	2016
FSIS11705110	PDT000259615.2		USA:PA	AAMVQT	comminutedbeef	Cattle	environmental/other	PDS000027078.37	USDA-FSIS	GCA_009539875.1	NO	NO	2016
FSIS1605666	PDT000108296.2	amoxicillin-clavulanicacid=S,ampicillin=S,azithromycin=S,cefoxitin=S,ceftriaxone=S,chloramphenicol=S,ciprofloxacin=S,gentamicin=S,meropenem=S,nalidixicacid=S,streptomycin=S,sulfisoxazole=S,tetracycline=S,trimethoprim-sulfamethoxazole=S	USA:PA	AAKJAD	animal-chicken-youngchicken	Chicken	environmental/other	PDS000027076.548	USDA-FSIS	GCA_008407605.1	NO	NO	2016
FSIS1607195	PDT000141551.2	amoxicillin-clavulanicacid=S,ampicillin=S,azithromycin=S,cefoxitin=S,ceftriaxone=S,chloramphenicol=S,ciprofloxacin=S,gentamicin=S,meropenem=S,nalidixicacid=S,streptomycin=S,sulfisoxazole=S,tetracycline=S,trimethoprim-sulfamethoxazole=S	USA:PA	AAKNVS	animal-swine-sow	Swine	environmental/other	PDS000032395.308	USDA-FSIS	GCA_008480945.1	NO	NO	2016
FSIS1607441	PDT000145864.2		USA:PA	AALPPK	animal-swine-marketswine	Swine	environmental/other	PDS000032395.308	USDA-FSIS	GCA_008945305.1	NO	NO	2016
FSIS1607493	PDT000146388.2		USA:PA	AALPSD	animal-swine-marketswine	Swine	environmental/other	PDS000032395.308	USDA-FSIS	GCA_008946365.1	NO	NO	2016
FSIS1608418	PDT000171510.2		USA:PA	AALUED	Product-Raw-Intact-Pork	Swine	environmental/other	PDS000027079.12	USDA-FSIS	GCA_009056205.1	NO	NO	2016
FSIS1609210	PDT000173492.2		USA:PA	AALXLB	animal-swine-sow	Swine	environmental/other	PDS000032395.308	USDA-FSIS	GCA_009075585.1	NO	NO	2016
FSIS1607499	PDT000146392.2		USA:RI	AAKJZF	animal-swine-marketswine	Swine	environmental/other	PDS000027079.12	USDA-FSIS	GCA_008427745.1	NO	NO	2016
FSIS1606961	PDT000138071.2	amoxicillin-clavulanicacid=S,ampicillin=S,azithromycin=S,cefoxitin=S,ceftriaxone=S,chloramphenicol=S,ciprofloxacin=S,gentamicin=S,meropenem=S,nalidixicacid=S,streptomycin=S,sulfisoxazole=S,tetracycline=S,trimethoprim-sulfamethoxazole=S	USA:SC	AAKQZO	animal-swine-marketswine	Swine	environmental/other	PDS000032400.61	USDA-FSIS	GCA_008522825.1	NO	NO	2016
CVMN16S151	PDT000269290.2		USA:TN	AAMZWV	chickenbreast	Chicken	environmental/other	PDS000032456.87	FDA	GCA_009585065.1	NO	NO	2016
FSIS1608262	PDT000157483.2		USA:TN	AALSPK	Product-Raw-Ground,ComminutedorOtherwiseNonintact-Pork	Swine	environmental/other	PDS000032397.164	USDA-FSIS	GCA_008992065.1	NO	NO	2016
FSIS1608769	PDT000167477.2		USA:TX	AALXFB	animal-cattle-dairycow	Cattle	environmental/other	PDS000027076.548	USDA-FSIS	GCA_009058465.1	NO	NO	2016
FSIS1606934	PDT000136429.2	amoxicillin-clavulanicacid=S,ampicillin=S,azithromycin=S,cefoxitin=S,ceftriaxone=S,chloramphenicol=S,ciprofloxacin=S,gentamicin=S,meropenem=S,nalidixicacid=S,streptomycin=S,sulfisoxazole=S,tetracycline=S,trimethoprim-sulfamethoxazole=S	USA:TX	AAKQYX	rawintactchicken	Chicken	environmental/other	PDS000003971.57	USDA-FSIS	GCA_008522625.1	NO	NO	2016
FSIS1608425	PDT000162330.2		USA:TX	AALXBL	rawintactchicken	Chicken	environmental/other	PDS000032397.164	USDA-FSIS	GCA_009036215.1	NO	NO	2016
FSIS1608988	PDT000171505.2		USA:TX	AALXIF	comminutedchicken	Chicken	environmental/other	PDS000003971.57	USDA-FSIS	GCA_009067105.1	NO	NO	2016
FSIS11705377	PDT000262650.2		USA:TX	AAMYXJ	comminutedchicken	Chicken	environmental/other	PDS000027076.548	USDA-FSIS	GCA_009570765.1	NO	NO	2016
FSIS1607044	PDT000138068.2	amoxicillin-clavulanicacid=S,ampicillin=S,azithromycin=S,cefoxitin=S,ceftriaxone=S,chloramphenicol=S,ciprofloxacin=S,gentamicin=S,meropenem=S,nalidixicacid=S,streptomycin=S,sulfisoxazole=S,tetracycline=S,trimethoprim-sulfamethoxazole=S	USA:TX	AAKQZM	animal-swine-marketswine	Swine	environmental/other	PDS000027078.37	USDA-FSIS	GCA_008522905.1	NO	NO	2016
FSIS1608831	PDT000167742.2		USA:TX	AALUBC	Product-Raw-Intact-Pork	Swine	environmental/other	PDS000085035.4	USDA-FSIS	GCA_009045245.1	NO	NO	2016
FSIS11705374	PDT000262663.2		USA:VA	AAMYXT	Product-Raw-Ground,ComminutedorOtherwiseNonintact-Pork	Swine	environmental/other	PDS000027076.548	USDA-FSIS	GCA_009572525.1	NO	NO	2016
FSIS1605551	PDT000106377.2	amoxicillin-clavulanicacid=S,ampicillin=S,azithromycin=S,cefoxitin=S,ceftriaxone=S,chloramphenicol=S,ciprofloxacin=S,gentamicin=S,meropenem=S,nalidixicacid=S,streptomycin=S,sulfisoxazole=S,tetracycline=S,trimethoprim-sulfamethoxazole=S	USA:WI	AAKIZS	animal-cattle-steer	Cattle	environmental/other	PDS000032397.164	USDA-FSIS	GCA_008407405.1	NO	NO	2016
FSIS1608378	PDT000159010.2		USA:WI	AALTUD	animal-swine-sow	Swine	environmental/other	PDS000032435.7	USDA-FSIS	GCA_009026525.1	NO	NO	2016
FSIS1608630	PDT000162382.2		USA:WI	AALXBQ	Product-Raw-Ground,ComminutedorOtherwiseNonintact-Pork	Swine	environmental/other	PDS000032435.7	USDA-FSIS	GCA_009036925.1	NO	NO	2016
FSIS11705101	PDT000259597.2		USA:WI	AAMVQO	Product-Raw-Ground,ComminutedorOtherwiseNonintact-Pork	Swine	environmental/other	PDS000027079.12	USDA-FSIS	GCA_009539835.1	NO	NO	2016
FSIS1606403	PDT000128772.2	amoxicillin-clavulanicacid=S,ampicillin=S,azithromycin=S,cefoxitin=S,ceftriaxone=S,chloramphenicol=S,ciprofloxacin=S,gentamicin=S,meropenem=S,nalidixicacid=S,streptomycin=S,sulfisoxazole=S,tetracycline=S,trimethoprim-sulfamethoxazole=S	USA:WV	AAKNMP	animal-swine-marketswine	Swine	environmental/other	PDS000032395.308	USDA-FSIS	GCA_008476245.1	NO	NO	2016
FSIS1608907	PDT000171861.2		USA:WV	AALUES	animal-swine-sow	Swine	environmental/other	PDS000027076.548	USDA-FSIS	GCA_009150955.1	NO	NO	2016
CFSAN107268	PDT000925584.1		Brazil	AAYKFD	blood	blood	clinical	PDS000074309.3	FDA	GCA_016437225.1	NO	NO	2017
CFSAN107239	PDT000919367.1		Brazil	AAYAFR	chickencarcass(Gallusgallus)	Chicken	environmental/other	PDS000078491.1	FDA	GCA_016220425.1	NO	NO	2017
CFSAN107264	PDT000925566.1		Brazil	AAYKFX	chickenwings(Gallusgallus)	Chicken	environmental/other	PDS000078491.1	FDA	GCA_016437385.1	NO	NO	2017
CFSAN107237	PDT000919376.1		Brazil	AAYAFK	dragswabs	dragswab	environmental/other	PDS000028532.2	FDA	GCA_016222525.1	NO	NO	2017
CFSAN107238	PDT000919371.1		Brazil	AAYAFN	dragswabs	dragswab	environmental/other	PDS000029248.31	FDA	GCA_016222645.1	NO	NO	2017
CFSAN107235	PDT000919629.1		Brazil	AAYARD	dragswabs	dragswab	environmental/other	PDS000028532.2	FDA	GCA_016224725.1	NO	NO	2017
CFSAN107265	PDT000925568.1		Brazil	AAYKFS	sieveresidue	Environmental	environmental/other	PDS000018462.71	FDA	GCA_016437045.1	NO	NO	2017
CFSAN107262	PDT000925583.1		Brazil	AAYKFE	fecalswab	fecalswab	clinical	PDS000078459.1	FDA	GCA_016437305.1	NO	NO	2017
CFSAN107261	PDT000925563.1		Brazil	AAYKFZ	fecalswab	fecalswab	clinical	PDS000078459.1	FDA	GCA_016437405.1	NO	NO	2017
CFSAN107263	PDT000925572.1		Brazil	AAYKFP	fecalswab	fecalswab	clinical	PDS000078459.1	FDA	GCA_016438725.1	NO	NO	2017
CFSAN107266	PDT000925573.1		Brazil	AAYKFR	feces	feces	clinical	PDS000018462.71	FDA	GCA_016436945.1	NO	NO	2017
CFSAN107267	PDT000925560.1		Brazil	AAYKGD	feces	feces	clinical	PDS000018462.71	FDA	GCA_016437525.1	NO	NO	2017
CFSAN107259	PDT000925574.1		Brazil	AAYKFO	feces	feces	clinical	PDS000016779.4	FDA	GCA_016438385.1	NO	NO	2017
CFSAN107242	PDT000919372.1		Brazil	AAYAFL	soil	Soil	environmental/other		FDA	GCA_016217285.1	NO	NO	2017
CFSAN107243	PDT000919370.1		Brazil	AAYAFP	soil	Soil	environmental/other		FDA	GCA_016222625.1	NO	NO	2017
FSIS1710958	PDT000195817.2		USA:AL	AAMCZP	rawintactchicken	Chicken	environmental/other	PDS000032397.164	USDA-FSIS	GCA_009167345.1	NO	NO	2017
FSIS11706321	PDT000271727.2		USA:AL	AANAFK	rawintactchicken	Chicken	environmental/other	PDS000032395.308	USDA-FSIS	GCA_009587925.1	NO	NO	2017
FSIS1700766	PDT000207533.2		USA:AL	AAMFXX	animal-swine-sow	Swine	environmental/other	PDS000027076.548	USDA-FSIS	GCA_009217545.1	NO	NO	2017
FSIS1710391	PDT000187805.2		USA:AR	AAMBQI	rawintactchicken	Chicken	environmental/other	PDS000032396.130	USDA-FSIS	GCA_009121425.1	NO	NO	2017
FSIS1700408	PDT000206467.2		USA:AR	AAMFMG	comminutedchicken	Chicken	environmental/other	PDS000032456.87	USDA-FSIS	GCA_009212005.1	NO	NO	2017
FSIS21720179	PDT000241872.2		USA:AR	AAMTZB	comminutedchicken	Chicken	environmental/other	PDS000032395.308	USDA-FSIS	GCA_009504395.1	NO	NO	2017
FSIS1710640	PDT000191639.2		USA:CA	AAMCOY	chickencarcass	Chicken	environmental/other	PDS000027076.548	USDA-FSIS	GCA_009162965.1	NO	NO	2017
FSIS1702700	PDT000225925.2		USA:CA	AAMOES	chickencarcass	Chicken	environmental/other	PDS000027076.548	USDA-FSIS	GCA_009373195.1	NO	NO	2017
FSIS1702777	PDT000225554.2		USA:CA	AAMODW	comminutedchicken	Chicken	environmental/other	PDS000032395.308	USDA-FSIS	GCA_009373255.1	NO	NO	2017
FSIS1703415	PDT000232171.2		USA:CA	AAMRLV	rawintactchicken	Chicken	environmental/other	PDS000032395.308	USDA-FSIS	GCA_009437795.1	NO	NO	2017
FSIS21720036	PDT000236251.2		USA:CA	AAMSVX	rawintactchicken	Chicken	environmental/other	PDS000032395.308	USDA-FSIS	GCA_009475745.1	NO	NO	2017
FSIS11704109	PDT000239187.2		USA:CA	AAMTTB	comminutedchicken	Chicken	environmental/other	PDS000032395.308	USDA-FSIS	GCA_009501275.1	NO	NO	2017
FSIS11704826	PDT000262691.2		USA:CA	AAMVXN	comminutedchicken	Chicken	environmental/other	PDS000032395.308	USDA-FSIS	GCA_009532545.1	NO	NO	2017
FSIS21720510	PDT000262084.2		USA:CA	AAMVWH	comminutedchicken	Chicken	environmental/other	PDS000032397.164	USDA-FSIS	GCA_009536135.1	NO	NO	2017
FSIS1703874	PDT000237067.2		USA:CA	AAMXBX	rawintactchicken	Chicken	environmental/other	PDS000032395.308	USDA-FSIS	GCA_009546775.1	NO	NO	2017
FSIS11704692	PDT000247587.2		USA:CA	AAMXWM	rawintactchicken	Chicken	environmental/other	PDS000032417.95	USDA-FSIS	GCA_009557855.1	NO	NO	2017
FSIS11706816	PDT000275913.2		USA:CA	AANBEX	comminutedchicken	Chicken	environmental/other	PDS000032396.130	USDA-FSIS	GCA_009616055.1	NO	NO	2017
FSIS11706818	PDT000275926.2		USA:CA	AANFHS	comminutedchicken	Chicken	environmental/other	PDS000032397.164	USDA-FSIS	GCA_010141675.1	NO	NO	2017
FSIS11706672	PDT000275940.2		USA:CA	AANFHX	rawintactchicken	Chicken	environmental/other	PDS000032417.95	USDA-FSIS	GCA_010141895.1	NO	NO	2017
FSIS31800040	PDT000276933.2		USA:CA	AANFJN	chickencarcass	Chicken	environmental/other	PDS000027076.548	USDA-FSIS	GCA_010142435.1	NO	NO	2017
FSIS11706685	PDT000284867.2		USA:CA	AAOVLT	rawintactchicken	Chicken	environmental/other	PDS000032397.164	USDA-FSIS	GCA_010870365.1	NO	NO	2017
FSIS11807207	PDT000281457.2		USA:CA	AAQLRE	rawintactchicken	Chicken	environmental/other	PDS000032417.95	USDA-FSIS	GCA_011611465.1	NO	NO	2017
FSIS1701443	PDT000213903.2		USA:CA	AAKRIM	Product-Raw-Intact-Pork	Swine	environmental/other	PDS000033050.3	USDA-FSIS	GCA_008527765.1	NO	NO	2017
FSIS1701010	PDT000211073.2		USA:CA	AAMHUK	Product-Raw-Intact-Pork	Swine	environmental/other	PDS000032395.308	USDA-FSIS	GCA_009243425.1	NO	NO	2017
FSIS1701083	PDT000211339.2		USA:CA	AAMHXY	animal-swine-marketswine	Swine	environmental/other	PDS000027079.12	USDA-FSIS	GCA_009245645.1	NO	NO	2017
FSIS1700900	PDT000212520.2		USA:CA	AAMIVG	Product-Raw-Intact-Pork	Swine	environmental/other	PDS000027076.548	USDA-FSIS	GCA_009282485.1	NO	NO	2017
FSIS1701687	PDT000218653.2		USA:CA	AAMKUY	Product-Raw-Intact-Pork	Swine	environmental/other	PDS000027076.548	USDA-FSIS	GCA_009322935.1	NO	NO	2017
FSIS1702503	PDT000224358.2		USA:CA	AAMNRN	animal-swine-marketswine	Swine	environmental/other	PDS000032395.308	USDA-FSIS	GCA_009365185.1	NO	NO	2017
FSIS1702824	PDT000225558.2		USA:CA	AAMNYP	Product-Raw-Intact-Pork	Swine	environmental/other	PDS000027079.12	USDA-FSIS	GCA_009369355.1	NO	NO	2017
FSIS1703696	PDT000236966.2		USA:CA	AAMSYN	Product-Raw-Ground,ComminutedorOtherwiseNonintact-Pork	Swine	environmental/other	PDS000032458.74	USDA-FSIS	GCA_009477425.1	NO	NO	2017
FSIS21720101	PDT000239322.2		USA:CA	AAMTTN	Product-Raw-Intact-Pork	Swine	environmental/other	PDS000032395.308	USDA-FSIS	GCA_009501895.1	NO	NO	2017
FSIS11704583	PDT000260530.2		USA:CA	AAMVTJ	animal-swine-marketswine	Swine	environmental/other	PDS000032436.4	USDA-FSIS	GCA_009541115.1	NO	NO	2017
FSIS11704265	PDT000240687.2		USA:CA	AAMXHW	Product-Raw-Ground,ComminutedorOtherwiseNonintact-Pork	Swine	environmental/other	PDS000032395.308	USDA-FSIS	GCA_009551335.1	NO	NO	2017
FSIS11705643	PDT000271670.2		USA:CA	AANAET	animal-swine-marketswine	Swine	environmental/other	PDS000032395.308	USDA-FSIS	GCA_009586655.1	NO	NO	2017
FSIS11705513	PDT000271534.2		USA:CA	AANAEH	animal-swine-marketswine	Swine	environmental/other	PDS000003964.7	USDA-FSIS	GCA_009587905.1	NO	NO	2017
FSIS11706640	PDT000274098.2		USA:CA	AANAZF	Product-Raw-Intact-Pork	Swine	environmental/other	PDS000032395.308	USDA-FSIS	GCA_009602175.1	NO	NO	2017
FSIS11704950	PDT000259572.2		USA:CO	AAMVQK	comminutedchicken	Chicken	environmental/other	PDS000032433.16	USDA-FSIS	GCA_009539275.1	NO	NO	2017
FSIS1703231	PDT000232181.2		USA:CT	AAMRMA	comminutedchicken	Chicken	environmental/other	PDS000032395.308	USDA-FSIS	GCA_009437755.1	NO	NO	2017
FSIS1703009	PDT000230092.2		USA:CT	AAMPPX	Product-Raw-Ground,ComminutedorOtherwiseNonintact-Pork	Swine	environmental/other	PDS000032459.91	USDA-FSIS	GCA_009402265.1	NO	NO	2017
FSIS1710685	PDT000193189.2		USA:FL	AAMCQN	comminutedbeef	Cattle	environmental/other	PDS000085033.80	USDA-FSIS	GCA_009161505.1	NO	NO	2017
FSIS1702633	PDT000260991.2		USA:FL	AAMVVS	animal-cattle-steer	Cattle	environmental/other	PDS000027076.548	USDA-FSIS	GCA_009536995.1	NO	NO	2017
FSIS1710735	PDT000193563.2		USA:FL	AAMCRW	Product-Raw-Intact-Pork	Swine	environmental/other	PDS000079415.1	USDA-FSIS	GCA_009163845.1	NO	NO	2017
FSIS1702281	PDT000221478.2		USA:GA	AAKOIP	rawintactchicken	Chicken	environmental/other	PDS000032456.87	USDA-FSIS	GCA_008486365.1	NO	NO	2017
FSIS1710813	PDT000192830.2		USA:GA	AAMCPU	comminutedchicken	Chicken	environmental/other	PDS000032396.130	USDA-FSIS	GCA_009163045.1	NO	NO	2017
FSIS1702169	PDT000221466.2		USA:GA	AAMLPO	comminutedchicken	Chicken	environmental/other	PDS000032397.164	USDA-FSIS	GCA_009333655.1	NO	NO	2017
FSIS1703119	PDT000228423.2		USA:GA	AAMQWO	rawintactchicken	Chicken	environmental/other	PDS000032433.16	USDA-FSIS	GCA_009429735.1	NO	NO	2017
FSIS1703326	PDT000231515.2		USA:GA	AAMRFE	comminutedchicken	Chicken	environmental/other	PDS000032398.30	USDA-FSIS	GCA_009434415.1	NO	NO	2017
FSIS11705342	PDT000268289.2		USA:GA	AAMWON	animal-chicken-youngchicken	Chicken	environmental/other	PDS000032456.87	USDA-FSIS	GCA_009521715.1	NO	NO	2017
FSIS11705516	PDT000268062.2		USA:GA	AAMWMZ	animal-chicken-youngchicken	Chicken	environmental/other	PDS000032456.87	USDA-FSIS	GCA_009523295.1	NO	NO	2017
FSIS11705863	PDT000268276.2		USA:GA	AAMZLV	animal-chicken-youngchicken	Chicken	environmental/other	PDS000032400.61	USDA-FSIS	GCA_009578875.1	NO	NO	2017
FSIS21720733	PDT000270667.2		USA:GA	AANAAB	comminutedchicken	Chicken	environmental/other	PDS000085033.80	USDA-FSIS	GCA_009586425.1	NO	NO	2017
FSIS21720761	PDT000273273.2		USA:GA	AANAJX	comminutedchicken	Chicken	environmental/other	PDS000032400.61	USDA-FSIS	GCA_009591725.1	NO	NO	2017
FSIS11705905	PDT000281009.2		USA:GA	AAOWXR	comminutedchicken	Chicken	environmental/other	PDS000085033.80	USDA-FSIS	GCA_010890875.1	NO	NO	2017
FSIS11706293	PDT000280998.2		USA:GA	AAQKYJ	animal-chicken-youngchicken	Chicken	environmental/other	PDS000032397.164	USDA-FSIS	GCA_011596025.1	NO	NO	2017
FSIS11807121	PDT000282185.2		USA:GA	AAQKYM	rawintactchicken	Chicken	environmental/other	PDS000032398.30	USDA-FSIS	GCA_011596085.1	NO	NO	2017
FSIS1700954	PDT000207558.2		USA:GA	AAMFYR	Product-Raw-Intact-Pork	Swine	environmental/other	PDS000027076.548	USDA-FSIS	GCA_009218525.1	NO	NO	2017
FSIS1703746	PDT000239107.2		USA:IA	AAKKQK	animal-swine-marketswine	Swine	environmental/other	PDS000028599.2	USDA-FSIS	GCA_008437305.1	NO	NO	2017
FSIS1703182	PDT000231550.2		USA:IA	AAKRLZ	animal-swine-marketswine	Swine	environmental/other	PDS000028790.13	USDA-FSIS	GCA_008530175.1	NO	NO	2017
FSIS1711063	PDT000201714.2		USA:IA	AAMETH	Product-Raw-Intact-Pork	Swine	environmental/other	PDS000027076.548	USDA-FSIS	GCA_009201065.1	NO	NO	2017
FSIS1701288	PDT000218591.2		USA:IA	AAMKTZ	animal-swine-marketswine	Swine	environmental/other	PDS000032397.164	USDA-FSIS	GCA_009322615.1	NO	NO	2017
FSIS1701602	PDT000218913.2		USA:IA	AAMKYJ	animal-swine-marketswine	Swine	environmental/other	PDS000032397.164	USDA-FSIS	GCA_009324755.1	NO	NO	2017
FSIS1702582	PDT000222604.2		USA:IA	AAMLVT	Product-Raw-Ground,ComminutedorOtherwiseNonintact-Pork	Swine	environmental/other	PDS000032458.74	USDA-FSIS	GCA_009334575.1	NO	NO	2017
FSIS1702218	PDT000224330.2		USA:IA	AAMMAI	animal-swine-marketswine	Swine	environmental/other	PDS000027079.12	USDA-FSIS	GCA_009338255.1	NO	NO	2017
FSIS11705535	PDT000268086.2		USA:IA	AAMWNG	animal-swine-sow	Swine	environmental/other	PDS000085033.80	USDA-FSIS	GCA_009523415.1	NO	NO	2017
FSIS11704386	PDT000241380.2		USA:IA	AAMXJD	animal-swine-marketswine	Swine	environmental/other	PDS000003971.57	USDA-FSIS	GCA_009550555.1	NO	NO	2017
FSIS21720402	PDT000254375.2		USA:IA	AAMYFX	Product-Raw-Ground,ComminutedorOtherwiseNonintact-Pork	Swine	environmental/other	PDS000032417.95	USDA-FSIS	GCA_009561635.1	NO	NO	2017
FSIS11705504	PDT000271720.2		USA:IA	AANAFG	animal-swine-marketswine	Swine	environmental/other	PDS000032456.87	USDA-FSIS	GCA_009587885.1	NO	NO	2017
FSIS11706478	PDT000283492.2		USA:IA	AAQLDB	animal-swine-marketswine	Swine	environmental/other	PDS000032395.308	USDA-FSIS	GCA_011598705.1	NO	NO	2017
FSIS11706814	PDT000281067.2		USA:IL	AAQLKS	chickencarcass	Chicken	environmental/other	PDS000032396.130	USDA-FSIS	GCA_011606785.1	NO	NO	2017
FSIS1710247	PDT000187579.2		USA:IL	AAMBOB	Product-Raw-Ground,ComminutedorOtherwiseNonintact-Pork	Swine	environmental/other	PDS000032395.308	USDA-FSIS	GCA_009122065.1	NO	NO	2017
FSIS1700073	PDT000201963.2		USA:IL	AAMEWN	Product-Raw-Intact-Pork	Swine	environmental/other	PDS000085033.80	USDA-FSIS	GCA_009202465.1	NO	NO	2017
FSIS1700242	PDT000203300.2		USA:IL	AAMHOM	Product-Raw-Intact-Pork	Swine	environmental/other	PDS000032459.91	USDA-FSIS	GCA_009240385.1	NO	NO	2017
FSIS1700721	PDT000213892.2		USA:IL	AAMJDW	Product-Raw-Intact-Pork	Swine	environmental/other	PDS000027076.548	USDA-FSIS	GCA_009286985.1	NO	NO	2017
FSIS1701447	PDT000213886.2		USA:IL	AAMJDM	Product-Raw-Intact-Pork	Swine	environmental/other	PDS000032436.4	USDA-FSIS	GCA_009287005.1	NO	NO	2017
FSIS1702041	PDT000221458.2		USA:IL	AAMLPH	animal-swine-marketswine	Swine	environmental/other	PDS000027078.37	USDA-FSIS	GCA_009333515.1	NO	NO	2017
FSIS1702214	PDT000224368.2		USA:IL	AAMNRO	animal-swine-marketswine	Swine	environmental/other	PDS000027079.12	USDA-FSIS	GCA_009365215.1	NO	NO	2017
FSIS1703086	PDT000227159.2		USA:IL	AAMPHM	animal-swine-marketswine	Swine	environmental/other	PDS000032456.87	USDA-FSIS	GCA_009397845.1	NO	NO	2017
FSIS1703095	PDT000228440.2		USA:IL	AAMPOK	Product-Raw-Ground,ComminutedorOtherwiseNonintact-Pork	Swine	environmental/other	PDS000032437.45	USDA-FSIS	GCA_009401985.1	NO	NO	2017
FSIS11704893	PDT000264864.2		USA:IL	AAMWAF	animal-swine-sow	Swine	environmental/other	PDS000032395.308	USDA-FSIS	GCA_009533635.1	NO	NO	2017
FSIS21720310	PDT000250293.2		USA:IL	AAMXYB	Product-Raw-Ground,ComminutedorOtherwiseNonintact-Pork	Swine	environmental/other	PDS000027077.222	USDA-FSIS	GCA_009558475.1	NO	NO	2017
FSIS21720663	PDT000267726.2		USA:IL	AAMZJP	Product-Raw-Ground,ComminutedorOtherwiseNonintact-Pork	Swine	environmental/other	PDS000029106.22	USDA-FSIS	GCA_009578165.1	NO	NO	2017
FSIS1700230	PDT000205129.2		USA:IN	AAMFFB	animal-swine-marketswine	Swine	environmental/other	PDS000032395.308	USDA-FSIS	GCA_009206405.1	NO	NO	2017
FSIS21720769	PDT000273298.2		USA:IN	AANAKF	Product-Raw-Ground,ComminutedorOtherwiseNonintact-Pork	Swine	environmental/other	PDS000027076.548	USDA-FSIS	GCA_009591655.1	NO	NO	2017
CVMN17S604	PDT000385679.1		USA:KS	AADUDG	PorkChop	Swine	environmental/other	PDS000027076.548	FDA	GCA_005767495.1	NO	NO	2017
FSIS1703330	PDT000231511.2		USA:KS	AAMRFF	Product-Raw-Ground,ComminutedorOtherwiseNonintact-Pork	Swine	environmental/other	PDS000027079.12	USDA-FSIS	GCA_009434535.1	NO	NO	2017
FSIS11704096	PDT000241641.2		USA:KS	AAMXJQ	Product-Raw-Ground,ComminutedorOtherwiseNonintact-Pork	Swine	environmental/other	PDS000027079.12	USDA-FSIS	GCA_009550855.1	NO	NO	2017
FSIS1710197	PDT000187713.2		USA:KY	AAMBPA	Product-Raw-Intact-Pork	Swine	environmental/other	PDS000032395.308	USDA-FSIS	GCA_009121365.1	NO	NO	2017
FSIS1702208	PDT000222612.2		USA:KY	AAMMHQ	animal-swine-marketswine	Swine	environmental/other	PDS000032395.308	USDA-FSIS	GCA_009341835.1	NO	NO	2017
FSIS1703373	PDT000233034.2		USA:KY	AAMSFA	animal-swine-marketswine	Swine	environmental/other	PDS000085035.4	USDA-FSIS	GCA_009465365.1	NO	NO	2017
FSIS11705583	PDT000264847.2		USA:KY	AAMVZX	Product-Raw-Ground,ComminutedorOtherwiseNonintact-Pork	Swine	environmental/other	PDS000085035.4	USDA-FSIS	GCA_009533675.1	NO	NO	2017
FSIS11704041	PDT000239116.2		USA:KY	AAMXEU	animal-swine-marketswine	Swine	environmental/other	PDS000032395.308	USDA-FSIS	GCA_009549715.1	NO	NO	2017
FSIS11706325	PDT000271725.2		USA:KY	AANAFI	Product-Raw-Ground,ComminutedorOtherwiseNonintact-Pork	Swine	environmental/other	PDS000028312.15	USDA-FSIS	GCA_009588025.1	NO	NO	2017
FSIS1703511	PDT000233001.2		USA:ME	AAMSEP	comminutedchicken	Chicken	environmental/other	PDS000027076.548	USDA-FSIS	GCA_009465645.1	NO	NO	2017
FSIS1700516	PDT000205730.2		USA:MI	AAMFHE	Product-Raw-Ground,ComminutedorOtherwiseNonintact-Pork	Swine	environmental/other	PDS000032395.308	USDA-FSIS	GCA_009208865.1	NO	NO	2017
FSIS1703850	PDT000236955.2		USA:MI	AAMSYJ	Product-Raw-Ground,ComminutedorOtherwiseNonintact-Pork	Swine	environmental/other	PDS000032395.308	USDA-FSIS	GCA_009477345.1	NO	NO	2017
FSIS11703965	PDT000237075.2		USA:MI	AAMTOU	Product-Raw-Ground,ComminutedorOtherwiseNonintact-Pork	Swine	environmental/other	PDS000032395.308	USDA-FSIS	GCA_009499795.1	NO	NO	2017
CVMN17S162	PDT000359586.1		USA:MN	AAKSQQ	Chickenthighs	Chicken	environmental/other	PDS000032400.61	FDA	GCA_008539495.1	NO	NO	2017
FSIS1701554	PDT000215149.2		USA:MN	AAMKJO	rawintactchicken	Chicken	environmental/other	PDS000032395.308	USDA-FSIS	GCA_009317295.1	NO	NO	2017
FSIS1703514	PDT000232991.2		USA:MN	AAMSEJ	chickencarcass	Chicken	environmental/other	PDS000027077.222	USDA-FSIS	GCA_009465445.1	NO	NO	2017
FSIS1700069	PDT000205245.2		USA:MN	AAMFFG	animal-swine-marketswine	Swine	environmental/other	PDS000032417.95	USDA-FSIS	GCA_009206725.1	NO	NO	2017
FSIS1700510	PDT000205693.2		USA:MN	AAMFFY	Product-Raw-Intact-Pork	Swine	environmental/other	PDS000032437.45	USDA-FSIS	GCA_009207485.1	NO	NO	2017
FSIS1700524	PDT000205753.2		USA:MN	AAMFHL	Product-Raw-Intact-Pork	Swine	environmental/other	PDS000032417.95	USDA-FSIS	GCA_009209165.1	NO	NO	2017
FSIS1703113	PDT000229824.2		USA:MN	AAMPOU	Product-Raw-Ground,ComminutedorOtherwiseNonintact-Pork	Swine	environmental/other	PDS000032395.308	USDA-FSIS	GCA_009401175.1	NO	NO	2017
FSIS1703668	PDT000235547.2		USA:MN	AAMSRR	Product-Raw-Intact-Pork	Swine	environmental/other	PDS000032397.164	USDA-FSIS	GCA_009473105.1	NO	NO	2017
FSIS21720298	PDT000250279.2		USA:MN	AAMURZ	Product-Raw-Ground,ComminutedorOtherwiseNonintact-Pork	Swine	environmental/other	PDS000027076.548	USDA-FSIS	GCA_009514775.1	NO	NO	2017
FSIS11704663	PDT000268271.2		USA:MN	AAMWOG	animal-swine-marketswine	Swine	environmental/other	PDS000027077.222	USDA-FSIS	GCA_009521515.1	NO	NO	2017
FSIS11705130	PDT000259623.2		USA:MN	AAMYRR	Product-Raw-Ground,ComminutedorOtherwiseNonintact-Pork	Swine	environmental/other	PDS000032395.308	USDA-FSIS	GCA_009568905.1	NO	NO	2017
CVMN17S1376	PDT000385688.1		USA:MO	AADOGZ	ChickenBreasts	Chicken	environmental/other	PDS000003971.57	FDA	GCA_005688815.1	NO	NO	2017
FSIS1701028	PDT000211081.2		USA:MO	AAMHUQ	rawintactchicken	Chicken	environmental/other	PDS000027076.548	USDA-FSIS	GCA_009243555.1	NO	NO	2017
FSIS1702787	PDT000260953.2		USA:MO	AAMVVG	animal-chicken-youngchicken	Chicken	environmental/other	PDS000085033.80	USDA-FSIS	GCA_009536495.1	NO	NO	2017
FSIS1711047	PDT000198395.2		USA:MO	AAMDUY	Product-Raw-Ground,ComminutedorOtherwiseNonintact-Pork	Swine	environmental/other	PDS000032395.308	USDA-FSIS	GCA_009179285.1	NO	NO	2017
FSIS1701915	PDT000218870.2		USA:MT	AAKTIJ	Product-Raw-Intact-Pork	Swine	environmental/other	PDS000029083.1	USDA-FSIS	GCA_008552975.1	NO	NO	2017
FSIS1702366	PDT000225913.2		USA:MT	AAMOAE	Product-Raw-Ground,ComminutedorOtherwiseNonintact-Pork	Swine	environmental/other	PDS000029083.1	USDA-FSIS	GCA_009370055.1	NO	NO	2017
FSIS1700219	PDT000205117.2		USA:NC	AAMFEO	animal-chicken-youngchicken	Chicken	environmental/other	PDS000032396.130	USDA-FSIS	GCA_009207105.1	NO	NO	2017
FSIS11704914	PDT000260815.2		USA:NC	AAMVUU	comminutedchicken	Chicken	environmental/other	PDS000085035.4	USDA-FSIS	GCA_009526475.1	NO	NO	2017
FSIS1700541	PDT000206503.2		USA:NC	AAMFNI	Product-Raw-Intact-Pork	Swine	environmental/other	PDS000029569.14	USDA-FSIS	GCA_009212355.1	NO	NO	2017
FSIS1700933	PDT000211319.2		USA:NC	AAMHXH	animal-swine-sow	Swine	environmental/other	PDS000027076.548	USDA-FSIS	GCA_009245105.1	NO	NO	2017
FSIS1701037	PDT000215902.2		USA:NE	AAMKLP	product-raw-intact-beef	Cattle	environmental/other	PDS000030658.13	USDA-FSIS	GCA_009318575.1	NO	NO	2017
FSIS11704061	PDT000239171.2		USA:NE	AAMTSX	animal-cattle-steer	Cattle	environmental/other	PDS000085033.80	USDA-FSIS	GCA_009501155.1	NO	NO	2017
FSIS1710791	PDT000197588.2		USA:NE	AAMDRG	Product-Raw-Ground,ComminutedorOtherwiseNonintact-Pork	Swine	environmental/other	PDS000032395.308	USDA-FSIS	GCA_009177385.1	NO	NO	2017
FSIS1700998	PDT000211088.2		USA:NE	AAMHUU	Product-Raw-Ground,ComminutedorOtherwiseNonintact-Pork	Swine	environmental/other	PDS000032395.308	USDA-FSIS	GCA_009244025.1	NO	NO	2017
FSIS1701584	PDT000215147.2		USA:NE	AAMKJM	animal-swine-marketswine	Swine	environmental/other	PDS000032395.308	USDA-FSIS	GCA_009317235.1	NO	NO	2017
FSIS1701670	PDT000217312.2		USA:NE	AAMKPC	Product-Raw-Ground,ComminutedorOtherwiseNonintact-Pork	Swine	environmental/other	PDS000032395.308	USDA-FSIS	GCA_009320435.1	NO	NO	2017
FSIS1702216	PDT000224362.2		USA:NE	AAMMAK	animal-swine-marketswine	Swine	environmental/other	PDS000032417.95	USDA-FSIS	GCA_009338275.1	NO	NO	2017
FSIS1702693	PDT000224600.2		USA:NE	AAMMKQ	Product-Raw-Ground,ComminutedorOtherwiseNonintact-Pork	Swine	environmental/other	PDS000032417.95	USDA-FSIS	GCA_009345115.1	NO	NO	2017
FSIS1703083	PDT000227134.2		USA:NE	AAMPGZ	animal-swine-marketswine	Swine	environmental/other	PDS000028790.13	USDA-FSIS	GCA_009397125.1	NO	NO	2017
FSIS1703084	PDT001128278.2		USA:NE		animal-swine-marketswine	Swine	environmental/other	PDS000003971.57	USDA-FSIS	GCA_009397805.2	NO	NO	2017
FSIS1703292	PDT000230504.2		USA:NE	AAMRAL	Product-Raw-Ground,ComminutedorOtherwiseNonintact-Pork	Swine	environmental/other	PDS000032395.308	USDA-FSIS	GCA_009431595.1	NO	NO	2017
FSIS1703640	PDT000239148.2		USA:NE	AAMTST	Product-Raw-Ground,ComminutedorOtherwiseNonintact-Pork	Swine	environmental/other	PDS000003971.57	USDA-FSIS	GCA_009501175.1	NO	NO	2017
FSIS1703783	PDT000236591.2		USA:NE	AAMXBN	Product-Raw-Ground,ComminutedorOtherwiseNonintact-Pork	Swine	environmental/other	PDS000032395.308	USDA-FSIS	GCA_009547165.1	NO	NO	2017
FSIS11704879	PDT000283434.2		USA:NE	AAQKPL	animal-swine-marketswine	Swine	environmental/other	PDS000032395.308	USDA-FSIS	GCA_011591325.1	NO	NO	2017
FSIS1710085	PDT000185805.2		USA:NJ	AAMBHY	animal-cattle-dairycow	Cattle	environmental/other	PDS000027079.12	USDA-FSIS	GCA_009079255.1	NO	NO	2017
FSIS1701819	PDT000218719.2		USA:NJ	AAMKWM	comminutedchicken	Chicken	environmental/other	PDS000032395.308	USDA-FSIS	GCA_009323815.1	NO	NO	2017
FSIS1702587	PDT000224390.2		USA:NJ	AAMMJY	rawintactchicken	Chicken	environmental/other	PDS000032397.164	USDA-FSIS	GCA_009343115.1	NO	NO	2017
FSIS1703862	PDT000235616.2		USA:NJ	AAMSSU	comminutedchicken	Chicken	environmental/other	PDS000032395.308	USDA-FSIS	GCA_009474125.1	NO	NO	2017
FSIS1700588	PDT000207537.2		USA:NJ	AAMFYE	animal-swine-marketswine	Swine	environmental/other	PDS000027079.12	USDA-FSIS	GCA_009218365.1	NO	NO	2017
FSIS1701300	PDT000215923.2		USA:NJ	AAMKLW	Product-Raw-Ground,ComminutedorOtherwiseNonintact-Pork	Swine	environmental/other	PDS000085033.80	USDA-FSIS	GCA_009318695.1	NO	NO	2017
FSIS1701968	PDT000218639.2		USA:NJ	AAMKUS	Product-Raw-Ground,ComminutedorOtherwiseNonintact-Pork	Swine	environmental/other	PDS000085035.4	USDA-FSIS	GCA_009322755.1	NO	NO	2017
CVMN17S210	PDT000359592.3		USA:NM	AAGJYU	Chickenthighs	Chicken	environmental/other	PDS000027076.548	FDA	GCA_006837505.1	NO	NO	2017
FSIS1700016	PDT000201633.2		USA:NY	AAMERZ	Product-Raw-Intact-Pork	Swine	environmental/other	PDS000032397.164	USDA-FSIS	GCA_009200545.1	NO	NO	2017
FSIS1700526	PDT000206089.2		USA:NY	AAMFLL	Product-Raw-Ground,ComminutedorOtherwiseNonintact-Pork	Swine	environmental/other	PDS000027076.548	USDA-FSIS	GCA_009211085.1	NO	NO	2017
FSIS11706324	PDT000271732.2		USA:NY	AANAFN	Product-Raw-Ground,ComminutedorOtherwiseNonintact-Pork	Swine	environmental/other	PDS000032437.45	USDA-FSIS	GCA_009588625.1	NO	NO	2017
FSIS1710548	PDT000190632.2		USA:OH	AAKKFY	animal-swine-sow	Swine	environmental/other	PDS000029569.14	USDA-FSIS	GCA_008434565.1	NO	NO	2017
FSIS1710158	PDT000184918.2		USA:OH	AAMBFM	Product-Raw-Ground,ComminutedorOtherwiseNonintact-Pork	Swine	environmental/other	PDS000032395.308	USDA-FSIS	GCA_009088245.1	NO	NO	2017
FSIS1701606	PDT000218890.2		USA:OH	AAMKXX	animal-swine-sow	Swine	environmental/other	PDS000085033.80	USDA-FSIS	GCA_009324695.1	NO	NO	2017
FSIS1702122	PDT000219875.2		USA:OH	AAMLDQ	Product-Raw-Ground,ComminutedorOtherwiseNonintact-Pork	Swine	environmental/other	PDS000027076.548	USDA-FSIS	GCA_009327215.1	NO	NO	2017
FSIS1701363	PDT000225320.2		USA:OH	AAMNXW	Product-Raw-Ground,ComminutedorOtherwiseNonintact-Pork	Swine	environmental/other	PDS000085035.4	USDA-FSIS	GCA_009368715.1	NO	NO	2017
FSIS1703322	PDT000231499.2		USA:OH	AAMRET	Product-Raw-Ground,ComminutedorOtherwiseNonintact-Pork	Swine	environmental/other	PDS000032400.61	USDA-FSIS	GCA_009435355.1	NO	NO	2017
FSIS11704394	PDT000241379.2		USA:OH	AAMXJB	animal-swine-sow	Swine	environmental/other	PDS000032400.61	USDA-FSIS	GCA_009550515.1	NO	NO	2017
FSIS1703064	PDT000226564.2		USA:OK	AAMPDI	animal-swine-marketswine	Swine	environmental/other	PDS000085033.80	USDA-FSIS	GCA_009395815.1	NO	NO	2017
FSIS11704931	PDT000260944.2		USA:OR	AAMVVE	product-raw-intact-beef	Cattle	environmental/other	PDS000032395.308	USDA-FSIS	GCA_009536055.1	NO	NO	2017
FSIS11706833	PDT000281075.2		USA:OR	AAQKYK	product-raw-intact-beef	Cattle	environmental/other	PDS000085033.80	USDA-FSIS	GCA_011595985.1	NO	NO	2017
FSIS1700425	PDT000209423.2		USA:OR	AAMHPU	Product-Raw-Ground,ComminutedorOtherwiseNonintact-Pork	Swine	environmental/other	PDS000032437.45	USDA-FSIS	GCA_009241085.1	NO	NO	2017
FSIS1702801	PDT000225256.2		USA:PA	AAMNXR	animal-cattle-dairycow	Cattle	environmental/other	PDS000032395.308	USDA-FSIS	GCA_009368175.1	NO	NO	2017
FSIS21720441	PDT000257163.2		USA:PA	AAMYIS	product-raw-intact-beef	Cattle	environmental/other	PDS000032395.308	USDA-FSIS	GCA_009563515.1	NO	NO	2017
FSIS1701127	PDT000211329.2		USA:PA	AAMHXO	comminutedchicken	Chicken	environmental/other	PDS000032400.61	USDA-FSIS	GCA_009245205.1	NO	NO	2017
FSIS1701105	PDT000212546.2		USA:PA	AAMIVP	rawintactchicken	Chicken	environmental/other	PDS000032400.61	USDA-FSIS	GCA_009281945.1	NO	NO	2017
FSIS1710579	PDT000193518.2		USA:PA	AAMCRH	Product-Raw-Intact-Pork	Swine	environmental/other	PDS000029534.23	USDA-FSIS	GCA_009163785.1	NO	NO	2017
FSIS1700082	PDT000201724.2		USA:PA	AAMETO	Product-Raw-Intact-Pork	Swine	environmental/other	PDS000027076.548	USDA-FSIS	GCA_009201205.1	NO	NO	2017
FSIS1700106	PDT000201728.2		USA:PA	AAMETV	Product-Raw-Ground,ComminutedorOtherwiseNonintact-Pork	Swine	environmental/other	PDS000027076.548	USDA-FSIS	GCA_009201225.1	NO	NO	2017
FSIS1701074	PDT000215906.2		USA:PA	AAMKLS	animal-swine-marketswine	Swine	environmental/other	PDS000027079.12	USDA-FSIS	GCA_009318595.1	NO	NO	2017
FSIS1703352	PDT000231488.2		USA:PA	AAMREO	animal-swine-marketswine	Swine	environmental/other	PDS000032395.308	USDA-FSIS	GCA_009433695.1	NO	NO	2017
FSIS1703742	PDT000236958.2		USA:PA	AAMTOO	animal-swine-marketswine	Swine	environmental/other	PDS000027076.548	USDA-FSIS	GCA_009499515.1	NO	NO	2017
FSIS11705515	PDT000268065.2		USA:PA	AAMZKW	animal-swine-sow	Swine	environmental/other	PDS000032397.164	USDA-FSIS	GCA_009578755.1	NO	NO	2017
CVMN17S1101	PDT000359468.1		USA:SC	AAKMCO	Chickenthighs	Chicken	environmental/other	PDS000027076.548	FDA	GCA_008457005.1	NO	NO	2017
FSIS1701004	PDT000211070.2		USA:SC	AAMHUI	rawintactchicken	Chicken	environmental/other	PDS000032456.87	USDA-FSIS	GCA_009243405.1	NO	NO	2017
FSIS21720039	PDT000236192.2		USA:SC	AAMSVD	rawintactchicken	Chicken	environmental/other		USDA-FSIS	GCA_009475345.1	NO	NO	2017
CVMN17S842	PDT000359565.1		USA:SC	AAKPRA	PorkChop	Swine	environmental/other	PDS000032395.308	FDA	GCA_008506885.1	NO	NO	2017
FSIS1701082	PDT000211341.2		USA:SD	AAMHXU	animal-swine-marketswine	Swine	environmental/other	PDS000032395.308	USDA-FSIS	GCA_009245365.1	NO	NO	2017
FSIS1700340	PDT000205716.2		USA:TN	AAMFGV	comminutedchicken	Chicken	environmental/other	PDS000085035.4	USDA-FSIS	GCA_009209885.1	NO	NO	2017
FSIS1710844	PDT000193478.2		USA:TN	AAKOCM	animal-swine-sow	Swine	environmental/other	PDS000085033.80	USDA-FSIS	GCA_008484365.1	NO	NO	2017
FSIS1711034	PDT000195737.2		USA:TN	AAMCYS	animal-swine-sow	Swine	environmental/other	PDS000027079.12	USDA-FSIS	GCA_009166965.1	NO	NO	2017
FSIS1701091	PDT000215822.2		USA:TN	AAMKKT	animal-swine-sow	Swine	environmental/other	PDS000032458.74	USDA-FSIS	GCA_009317835.1	NO	NO	2017
FSIS1701306	PDT000215928.2		USA:TN	AAMKMC	Product-Raw-Ground,ComminutedorOtherwiseNonintact-Pork	Swine	environmental/other	PDS000027079.12	USDA-FSIS	GCA_009318835.1	NO	NO	2017
FSIS21720519	PDT000262085.2		USA:TN	AAMVWM	Product-Raw-Ground,ComminutedorOtherwiseNonintact-Pork	Swine	environmental/other	PDS000085035.4	USDA-FSIS	GCA_009535855.1	NO	NO	2017
FSIS11704093	PDT000239263.2		USA:TN	AAMXFM	Product-Raw-Ground,ComminutedorOtherwiseNonintact-Pork	Swine	environmental/other	PDS000027078.37	USDA-FSIS	GCA_009548925.1	NO	NO	2017
FSIS21720290	PDT000247858.2		USA:TN	AAMXXD	Product-Raw-Ground,ComminutedorOtherwiseNonintact-Pork	Swine	environmental/other	PDS000032437.45	USDA-FSIS	GCA_009556465.1	NO	NO	2017
FSIS11705761	PDT000266624.2		USA:TN	AAMZFG	Product-Raw-Ground,ComminutedorOtherwiseNonintact-Pork	Swine	environmental/other	PDS000032395.308	USDA-FSIS	GCA_009575985.1	NO	NO	2017
FSIS1703407	PDT000231519.2		USA:TX	AAMRFH	comminutedbeef	Cattle	environmental/other		USDA-FSIS	GCA_009434365.1	NO	NO	2017
FSIS11706299	PDT000274696.2		USA:TX	AANAPO	animal-cattle-beefcow	Cattle	environmental/other		USDA-FSIS	GCA_009593865.1	NO	NO	2017
FSIS1710126	PDT000184618.2		USA:TX	AAMARL	rawintactchicken	Chicken	environmental/other	PDS000032397.164	USDA-FSIS	GCA_009041885.1	NO	NO	2017
FSIS1710971	PDT000201649.2		USA:TX	AAMESO	comminutedchicken	Chicken	environmental/other	PDS000032397.164	USDA-FSIS	GCA_009200825.1	NO	NO	2017
FSIS1700103	PDT000201730.2		USA:TX	AAMETS	comminutedchicken	Chicken	environmental/other	PDS000003971.57	USDA-FSIS	GCA_009201285.1	NO	NO	2017
FSIS1700184	PDT000201955.2		USA:TX	AAMEWD	comminutedchicken	Chicken	environmental/other	PDS000032397.164	USDA-FSIS	GCA_009202205.1	NO	NO	2017
FSIS1700739	PDT000205723.2		USA:TX	AAMFGW	comminutedchicken	Chicken	environmental/other	PDS000032397.164	USDA-FSIS	GCA_009209805.1	NO	NO	2017
FSIS1700884	PDT000211300.2		USA:TX	AAMHWP	comminutedchicken	Chicken	environmental/other	PDS000003971.57	USDA-FSIS	GCA_009244305.1	NO	NO	2017
FSIS21720149	PDT000240137.2		USA:TX	AAMTVM	rawintactchicken	Chicken	environmental/other	PDS000032397.164	USDA-FSIS	GCA_009502995.1	NO	NO	2017
FSIS11705585	PDT000266629.2		USA:TX	AAMWHH	comminutedchicken	Chicken	environmental/other	PDS000032397.164	USDA-FSIS	GCA_009531135.1	NO	NO	2017
FSIS21720476	PDT000259231.2		USA:TX	AAMVPD	comminutedchicken	Chicken	environmental/other	PDS000032397.164	USDA-FSIS	GCA_009539005.1	NO	NO	2017
FSIS11704945	PDT000258761.2		USA:TX	AAMVOY	comminutedchicken	Chicken	environmental/other	PDS000032397.164	USDA-FSIS	GCA_009539355.1	NO	NO	2017
FSIS21720138	PDT000240087.2		USA:TX	AAMXGZ	comminutedchicken	Chicken	environmental/other	PDS000027076.548	USDA-FSIS	GCA_009548495.1	NO	NO	2017
FSIS21720174	PDT000241125.2		USA:TX	AAMXIG	comminutedchicken	Chicken	environmental/other	PDS000027076.548	USDA-FSIS	GCA_009550015.1	NO	NO	2017
FSIS11706322	PDT000271724.2		USA:TX	AANAFH	comminutedchicken	Chicken	environmental/other	PDS000027076.548	USDA-FSIS	GCA_009587965.1	NO	NO	2017
FSIS11706311	PDT000271677.2		USA:TX	AANAEY	animal-chicken-youngchicken	Chicken	environmental/other	PDS000027076.548	USDA-FSIS	GCA_009588425.1	NO	NO	2017
FSIS11706511	PDT000274605.2		USA:TX	AANAOX	rawintactchicken	Chicken	environmental/other	PDS000027076.548	USDA-FSIS	GCA_009594445.1	NO	NO	2017
FSIS1710143	PDT000184961.2		USA:TX	AAMBGM	Product-Raw-Ground,ComminutedorOtherwiseNonintact-Pork	Swine	environmental/other	PDS000032397.164	USDA-FSIS	GCA_009079605.1	NO	NO	2017
FSIS1710866	PDT000197567.2		USA:TX	AAMDBF	animal-swine-sow	Swine	environmental/other	PDS000085033.80	USDA-FSIS	GCA_009169365.1	NO	NO	2017
FSIS1700288	PDT000205760.2		USA:TX	AAMFHV	Product-Raw-Intact-Pork	Swine	environmental/other		USDA-FSIS	GCA_009209485.1	NO	NO	2017
FSIS1702661	PDT000260945.2		USA:TX	AAMVVD	animal-swine-marketswine	Swine	environmental/other	PDS000085033.80	USDA-FSIS	GCA_009536375.1	NO	NO	2017
FSIS21720513	PDT000262088.2		USA:TX	AAMYXB	Product-Raw-Ground,ComminutedorOtherwiseNonintact-Pork	Swine	environmental/other	PDS000027076.548	USDA-FSIS	GCA_009571635.1	NO	NO	2017
FSIS11704388	PDT000241385.2		USA:UT	AAMXJA	animal-cattle-beefcow	Cattle	environmental/other	PDS000027076.548	USDA-FSIS	GCA_009550615.1	NO	NO	2017
FSIS1702946	PDT000226521.2		USA:VA	AAMPCZ	Product-Raw-Ground,ComminutedorOtherwiseNonintact-Pork	Swine	environmental/other	PDS000027076.548	USDA-FSIS	GCA_009395705.1	NO	NO	2017
FSIS11705368	PDT000260961.2		USA:VA	AAMVVF	Product-Raw-Intact-Pork	Swine	environmental/other	PDS000029569.14	USDA-FSIS	GCA_009536115.1	NO	NO	2017
FSIS1702843	PDT000225594.2		USA:WA	AAMNZE	rawintactchicken	Chicken	environmental/other	PDS000027076.548	USDA-FSIS	GCA_009369035.1	NO	NO	2017
FSIS1702767	PDT000227684.2		USA:WA	AAMPLR	rawintactchicken	Chicken	environmental/other	PDS000027076.548	USDA-FSIS	GCA_009399505.1	NO	NO	2017
FSIS1702123	PDT000219861.2		USA:WA	AAMLDF	Product-Raw-Ground,ComminutedorOtherwiseNonintact-Pork	Swine	environmental/other	PDS000032395.308	USDA-FSIS	GCA_009331055.1	NO	NO	2017
FSIS11704119	PDT000240058.2		USA:WA	AAMXGQ	Product-Raw-Intact-Pork	Swine	environmental/other	PDS000027077.222	USDA-FSIS	GCA_009549215.1	NO	NO	2017
FSIS11705352	PDT000268075.2		USA:WI	AAMWNC	animal-cattle-dairycow	Cattle	environmental/other	PDS000027077.222	USDA-FSIS	GCA_009523435.1	NO	NO	2017
FSIS21720514	PDT000262083.2		USA:WI	AAMVWI	rawintactchicken	Chicken	environmental/other	PDS000032395.308	USDA-FSIS	GCA_009537295.1	NO	NO	2017
FSIS1700344	PDT000206086.2		USA:WI	AAMFLE	Product-Raw-Ground,ComminutedorOtherwiseNonintact-Pork	Swine	environmental/other	PDS000032437.45	USDA-FSIS	GCA_009211145.1	NO	NO	2017
FSIS1700540	PDT000206498.2		USA:WI	AAMFNH	Product-Raw-Ground,ComminutedorOtherwiseNonintact-Pork	Swine	environmental/other	PDS000027079.12	USDA-FSIS	GCA_009212625.1	NO	NO	2017
FSIS1700703	PDT000206542.2		USA:WI	AAMFNN	Product-Raw-Ground,ComminutedorOtherwiseNonintact-Pork	Swine	environmental/other	PDS000027077.222	USDA-FSIS	GCA_009212845.1	NO	NO	2017
FSIS1701115	PDT000213312.2		USA:WI	AAMJAM	Product-Raw-Ground,ComminutedorOtherwiseNonintact-Pork	Swine	environmental/other	PDS000027079.12	USDA-FSIS	GCA_009285325.1	NO	NO	2017
FSIS1701362	PDT000218589.2		USA:WI	AAMKUB	Product-Raw-Ground,ComminutedorOtherwiseNonintact-Pork	Swine	environmental/other	PDS000027079.12	USDA-FSIS	GCA_009322595.1	NO	NO	2017
FSIS21720135	PDT000240082.2		USA:WI	AAMTVE	Product-Raw-Ground,ComminutedorOtherwiseNonintact-Pork	Swine	environmental/other	PDS000027078.37	USDA-FSIS	GCA_009502775.1	NO	NO	2017
FSIS21720311	PDT000254407.2		USA:WI	AAMVED	Product-Raw-Ground,ComminutedorOtherwiseNonintact-Pork	Swine	environmental/other		USDA-FSIS	GCA_009543975.1	NO	NO	2017
FSIS11705129	PDT000259666.2		USA:WI	AAMYSA	Product-Raw-Ground,ComminutedorOtherwiseNonintact-Pork	Swine	environmental/other	PDS000032411.7	USDA-FSIS	GCA_009569145.1	NO	NO	2017
FSIS11706682	PDT000288648.2		USA:WI	AAOWKH	Product-Raw-Ground,ComminutedorOtherwiseNonintact-Pork	Swine	environmental/other		USDA-FSIS	GCA_010886755.1	NO	NO	2017
CFSAN107273	PDT000925567.1		Brazil	AAYKFT	fecalswab	fecalswab	clinical		FDA	GCA_016436865.1	NO	NO	2018
CFSAN107281	PDT000925576.1		Brazil	AAYKFM	fecalswab	fecalswab	clinical	PDS000018462.71	FDA	GCA_016437265.1	NO	NO	2018
CFSAN107279	PDT000925564.1		Brazil	AAYKFY	feces	feces	clinical	PDS000029248.31	FDA	GCA_016437505.1	NO	NO	2018
CFSAN107280	PDT000925565.1		Brazil	AAYKFW	feces	feces	clinical	PDS000078471.1	FDA	GCA_016438625.1	NO	NO	2018
CFSAN107284	PDT000925570.1		Brazil	AAYKFQ	fishmeat(Seriolalalandi)	Seafood	environmental/other	PDS000029248.31	FDA	GCA_016436825.1	NO	NO	2018
FSIS21823004	PDT000418667.2		USA:AL	AAFYVA	rawintactchicken	Chicken	environmental/other	PDS000027076.548	USDA-FSIS	GCA_006682905.1	NO	NO	2018
FSIS11811394	PDT000342656.1		USA:AL	AAKPGU	animal-chicken-youngchicken	Chicken	environmental/other	PDS000027076.548	USDA-FSIS	GCA_008498685.1	NO	NO	2018
FSIS21821599	PDT000313218.2		USA:AL	AAPDFE	rawintactchicken	Chicken	environmental/other	PDS000027076.548	USDA-FSIS	GCA_010990155.1	NO	NO	2018
FSIS11815728	PDT000409559.1		USA:AL	AAHSRY	animal-swine-sow	Swine	environmental/other	PDS000032396.130	USDA-FSIS	GCA_007355715.1	NO	NO	2018
FSIS31801248	PDT000407599.2		USA:AR	AAGHOT	chickencarcass	Chicken	environmental/other	PDS000032396.130	USDA-FSIS	GCA_006803645.1	NO	NO	2018
FSIS21822684	PDT000405500.1		USA:AR	AAHSFK	rawintactchicken	Chicken	environmental/other	PDS000027076.548	USDA-FSIS	GCA_007351975.1	NO	NO	2018
FSIS11810455	PDT000327820.1		USA:AR	AAKLJA	ComminutedTurkey	Turkey	environmental/other	PDS000085035.4	USDA-FSIS	GCA_008446485.1	NO	NO	2018
FSIS11813060	PDT000365618.1		USA:CA	AAKMJC	product-raw-intact-beef	Cattle	environmental/other	PDS000032459.91	USDA-FSIS	GCA_008460205.1	NO	NO	2018
FSIS11815084	PDT000396494.1		USA:CA	RKYW	comminutedchicken	Chicken	environmental/other	PDS000032417.95	USDA-FSIS	GCA_003735925.1	NO	NO	2018
FSIS21822542	PDT000397532.1		USA:CA	RLSP	rawintactchicken	Chicken	environmental/other	PDS000032396.130	USDA-FSIS	GCA_003746745.1	NO	NO	2018
FSIS11814864	PDT000392832.1		USA:CA	AAADJA	comminutedchicken	Chicken	environmental/other	PDS000032417.95	USDA-FSIS	GCA_004230105.1	NO	NO	2018
FSIS11815758	PDT000409148.1		USA:CA	AAADJE	chickencarcass	Chicken	environmental/other	PDS000032396.130	USDA-FSIS	GCA_004230225.1	NO	NO	2018
FSIS21822924	PDT000417358.2		USA:CA	AAFYVE	comminutedchicken	Chicken	environmental/other	PDS000032417.95	USDA-FSIS	GCA_006683385.1	NO	NO	2018
FSIS21822621	PDT000403681.2		USA:CA	AAGDQQ	comminutedchicken	Chicken	environmental/other	PDS000032417.95	USDA-FSIS	GCA_006745245.1	NO	NO	2018
FSIS21822174	PDT000386541.2		USA:CA	AAGHOS	rawintactchicken	Chicken	environmental/other	PDS000032417.95	USDA-FSIS	GCA_006803505.1	NO	NO	2018
FSIS11814504	PDT000388780.1		USA:CA	AAHQMF	comminutedchicken	Chicken	environmental/other	PDS000032417.95	USDA-FSIS	GCA_007325305.1	NO	NO	2018
FSIS31801127	PDT000388817.1		USA:CA	AAHQMH	comminutedchicken	Chicken	environmental/other	PDS000032417.95	USDA-FSIS	GCA_007326875.1	NO	NO	2018
FSIS21822258	PDT000388942.1		USA:CA	AAHQMS	rawintactchicken	Chicken	environmental/other	PDS000032396.130	USDA-FSIS	GCA_007327395.1	NO	NO	2018
FSIS31801139	PDT000391474.1		USA:CA	AAHQVE	comminutedchicken	Chicken	environmental/other	PDS000032396.130	USDA-FSIS	GCA_007331135.1	NO	NO	2018
FSIS11814953	PDT000403438.1		USA:CA	AAHRZW	comminutedchicken	Chicken	environmental/other	PDS000032417.95	USDA-FSIS	GCA_007349135.1	NO	NO	2018
FSIS11815947	PDT000409828.1		USA:CA	AAHSTP	comminutedchicken	Chicken	environmental/other	PDS000032396.130	USDA-FSIS	GCA_007357795.1	NO	NO	2018
FSIS21823003	PDT000418666.1		USA:CA	AAHUEP	comminutedchicken	Chicken	environmental/other	PDS000032417.95	USDA-FSIS	GCA_007377105.1	NO	NO	2018
FSIS31800668	PDT000340406.1		USA:CA	AAKLPV	rawintactchicken	Chicken	environmental/other	PDS000032417.95	USDA-FSIS	GCA_008450065.1	NO	NO	2018
FSIS11812997	PDT000362858.1		USA:CA	AAKMGW	comminutedchicken	Chicken	environmental/other	PDS000032397.164	USDA-FSIS	GCA_008458805.1	NO	NO	2018
FSIS11812798	PDT000365685.1		USA:CA	AAKMJJ	rawintactchicken	Chicken	environmental/other	PDS000032417.95	USDA-FSIS	GCA_008459555.1	NO	NO	2018
FSIS11812827	PDT000360864.1		USA:CA	AAKPSC	comminutedchicken	Chicken	environmental/other	PDS000032417.95	USDA-FSIS	GCA_008506905.1	NO	NO	2018
FSIS11812836	PDT000362892.1		USA:CA	AAKPSR	comminutedchicken	Chicken	environmental/other	PDS000032417.95	USDA-FSIS	GCA_008507245.1	NO	NO	2018
FSIS11812209	PDT000355117.1		USA:CA	AAKSMS	rawintactchicken	Chicken	environmental/other	PDS000032396.130	USDA-FSIS	GCA_008537615.1	NO	NO	2018
FSIS11812297	PDT000355624.1		USA:CA	AAKSMR	rawintactchicken	Chicken	environmental/other	PDS000032417.95	USDA-FSIS	GCA_008538315.1	NO	NO	2018
FSIS11812288	PDT000356778.1		USA:CA	AAKSND	comminutedchicken	Chicken	environmental/other	PDS000032417.95	USDA-FSIS	GCA_008545075.1	NO	NO	2018
FSIS11813236	PDT000372284.1		USA:CA	AAKTKL	comminutedchicken	Chicken	environmental/other	PDS000032417.95	USDA-FSIS	GCA_008556635.1	NO	NO	2018
FSIS11807954	PDT000292831.2		USA:CA	AAOWZS	rawintactchicken	Chicken	environmental/other	PDS000032417.95	USDA-FSIS	GCA_010892135.1	NO	NO	2018
FSIS31800078	PDT000285861.2		USA:CA	AAPDCX	rawintactchicken	Chicken	environmental/other	PDS000032417.95	USDA-FSIS	GCA_010992935.1	NO	NO	2018
FSIS21820934	PDT000281150.2		USA:CA	AAPIMY	chickencarcass	Chicken	environmental/other	PDS000032395.308	USDA-FSIS	GCA_011126175.1	NO	NO	2018
FSIS21821164	PDT000290467.2		USA:CA	AAPIUI	rawintactchicken	Chicken	environmental/other	PDS000027076.548	USDA-FSIS	GCA_011131055.1	NO	NO	2018
FSIS11808584	PDT000300057.2		USA:CA	AAPJBB	comminutedchicken	Chicken	environmental/other	PDS000032417.95	USDA-FSIS	GCA_011134355.1	NO	NO	2018
FSIS21820999	PDT000281777.2		USA:CA	AAQGLJ	comminutedchicken	Chicken	environmental/other	PDS000032397.164	USDA-FSIS	GCA_011530805.1	NO	NO	2018
FSIS31800103	PDT000284969.2		USA:CA	AAEZNN	Product-Raw-Intact-Pork	Swine	environmental/other	PDS000028150.3	USDA-FSIS	GCA_006259915.1	NO	NO	2018
FSIS11812405	PDT000357464.1		USA:CA	AAKSNZ	animal-swine-marketswine	Swine	environmental/other	PDS000032456.87	USDA-FSIS	GCA_008538085.1	NO	NO	2018
FSIS11807281	PDT000284889.2		USA:CA	AAOWXZ	animal-swine-marketswine	Swine	environmental/other	PDS000032458.74	USDA-FSIS	GCA_010891015.1	NO	NO	2018
FSIS21821227	PDT000293839.2		USA:CA	AAPKDP	Product-Raw-Intact-Pork	Swine	environmental/other	PDS000032458.74	USDA-FSIS	GCA_011147935.1	NO	NO	2018
FSIS31800620	PDT000337866.1		USA:CO	AAKLOS	rawintactchicken	Chicken	environmental/other	PDS000032395.308	USDA-FSIS	GCA_008449585.1	NO	NO	2018
FSIS11811138	PDT000337837.1		USA:CO	AAKPFG	rawintactchicken	Chicken	environmental/other	PDS000032395.308	USDA-FSIS	GCA_008499505.1	NO	NO	2018
FSIS11807568	PDT000286418.2		USA:CO	AAQIMX	Product-Raw-Ground,ComminutedorOtherwiseNonintact-Pork	Swine	environmental/other	PDS000032395.308	USDA-FSIS	GCA_011559965.1	NO	NO	2018
FSIS21822283	PDT000389603.2		USA:CT	AAGDPC	Product-Raw-Ground,ComminutedorOtherwiseNonintact-Pork	Swine	environmental/other	PDS000032458.74	USDA-FSIS	GCA_006744845.1	NO	NO	2018
FSIS21822179	PDT000386518.1		USA:DE	AAADHU	comminutedchicken	Chicken	environmental/other	PDS000032396.130	USDA-FSIS	GCA_004229785.1	NO	NO	2018
FSIS31801150	PDT000391846.2		USA:FL	AAGDOV	comminutedchicken	Chicken	environmental/other	PDS000032398.30	USDA-FSIS	GCA_006743345.1	NO	NO	2018
FSIS11812710	PDT000360775.1		USA:GA	AAKSQF	animal-cattle-steer	Cattle	environmental/other	PDS000032456.87	USDA-FSIS	GCA_008539345.1	NO	NO	2018
FSIS21822537	PDT000398865.1		USA:GA	RLMG	rawintactchicken	Chicken	environmental/other	PDS000032397.164	USDA-FSIS	GCA_003741605.1	NO	NO	2018
FSIS21923157	PDT000432537.2		USA:GA	AAGDRX	rawintactchicken	Chicken	environmental/other	PDS000032400.61	USDA-FSIS	GCA_006745225.1	NO	NO	2018
FSIS11814098	PDT000384250.2		USA:GA	AAGJUF	animal-chicken-youngchicken	Chicken	environmental/other	PDS000032395.308	USDA-FSIS	GCA_006834385.1	NO	NO	2018
FSIS21822104	PDT000375889.1		USA:GA	AAKSYI	rawintactchicken	Chicken	environmental/other	PDS000032456.87	USDA-FSIS	GCA_008537055.1	NO	NO	2018
FSIS11812307	PDT000355690.1		USA:GA	AAKSMU	comminutedchicken	Chicken	environmental/other	PDS000027076.548	USDA-FSIS	GCA_008538495.1	NO	NO	2018
FSIS11807574	PDT000286414.2		USA:GA	AAQHWJ	rawintactchicken	Chicken	environmental/other	PDS000032398.30	USDA-FSIS	GCA_011550895.1	NO	NO	2018
FSIS11808145	PDT000293327.2		USA:GA	AAQHVK	comminutedchicken	Chicken	environmental/other	PDS000027076.548	USDA-FSIS	GCA_011551035.1	NO	NO	2018
FSIS21821373	PDT000302990.2		USA:GA	AAQMDD	comminutedchicken	Chicken	environmental/other	PDS000027076.548	USDA-FSIS	GCA_011617285.1	NO	NO	2018
FSIS21923147	PDT000431819.1		USA:IA	AAHVGI	rawintactchicken	Chicken	environmental/other	PDS000027076.548	USDA-FSIS	GCA_007391025.1	NO	NO	2018
FSIS11812415	PDT000357458.1		USA:IA	AAKSME	animal-chicken-youngchicken	Chicken	environmental/other	PDS000032395.308	USDA-FSIS	GCA_008555455.1	NO	NO	2018
FSIS11815059	PDT000396557.1		USA:IA	RLEB	animal-swine-marketswine	Swine	environmental/other	PDS000032397.164	USDA-FSIS	GCA_003738845.1	NO	NO	2018
FSIS11814826	PDT000395558.1		USA:IA	RNZG	animal-swine-marketswine	Swine	environmental/other	PDS000032397.164	USDA-FSIS	GCA_003792635.1	NO	NO	2018
FSIS11814459	PDT000387510.1		USA:IA	AAAHDM	animal-swine-marketswine	Swine	environmental/other	PDS000032395.308	USDA-FSIS	GCA_004279235.1	NO	NO	2018
FSIS21822133	PDT000381071.1		USA:IA	AAHPVM	Product-Raw-Intact-Pork	Swine	environmental/other	PDS000032459.91	USDA-FSIS	GCA_007319995.1	NO	NO	2018
FSIS11814643	PDT000390549.1		USA:IA	AAHQTX	animal-swine-marketswine	Swine	environmental/other	PDS000032437.45	USDA-FSIS	GCA_007330635.1	NO	NO	2018
FSIS31801266	PDT000410952.1		USA:IA	AAHSXN	Product-Raw-Ground,ComminutedorOtherwiseNonintact-Pork	Swine	environmental/other	PDS000032395.308	USDA-FSIS	GCA_007360075.1	NO	NO	2018
FSIS11815925	PDT000417479.1		USA:IA	AAHUAD	animal-swine-marketswine	Swine	environmental/other	PDS000032397.164	USDA-FSIS	GCA_007375305.1	NO	NO	2018
FSIS21823114	PDT000430586.1		USA:IA	AAHVDC	Product-Raw-Ground,ComminutedorOtherwiseNonintact-Pork	Swine	environmental/other	PDS000028790.13	USDA-FSIS	GCA_007392145.1	NO	NO	2018
FSIS11808090	PDT000293391.2		USA:IA	AAKOSF	animal-swine-marketswine	Swine	environmental/other	PDS000052155.2	USDA-FSIS	GCA_008491765.1	NO	NO	2018
FSIS11809715	PDT000355711.1		USA:IA	AAKPOK	animal-swine-marketswine	Swine	environmental/other	PDS000032395.308	USDA-FSIS	GCA_008505305.1	NO	NO	2018
FSIS11808810	PDT000303921.2		USA:IA	AAOVVA	animal-swine-marketswine	Swine	environmental/other	PDS000032395.308	USDA-FSIS	GCA_010875645.1	NO	NO	2018
FSIS11807357	PDT000286205.2		USA:IA	AAPIWC	animal-swine-marketswine	Swine	environmental/other	PDS000032437.45	USDA-FSIS	GCA_011131815.1	NO	NO	2018
FSIS31800233	PDT000294672.2		USA:IA	AAPKBU	Product-Raw-Ground,ComminutedorOtherwiseNonintact-Pork	Swine	environmental/other	PDS000027076.548	USDA-FSIS	GCA_011147015.1	NO	NO	2018
FSIS31801282	PDT000412286.1		USA:ID	AAHTBV	product-raw-intact-beef	Cattle	environmental/other	PDS000032456.87	USDA-FSIS	GCA_007363775.1	NO	NO	2018
FSIS11813502	PDT000372314.1		USA:ID	AAKSWQ	comminutedbeef	Cattle	environmental/other	PDS000032397.164	USDA-FSIS	GCA_008536405.1	NO	NO	2018
FSIS11812449	PDT000359365.1		USA:ID	AAKSNK	animal-swine-marketswine	Swine	environmental/other	PDS000032397.164	USDA-FSIS	GCA_008544655.1	NO	NO	2018
FSIS11810422	PDT000330383.1		USA:IL	AAKSCP	animal-cattle-steer	Cattle	environmental/other	PDS000032397.164	USDA-FSIS	GCA_008549615.1	NO	NO	2018
FSIS11815928	PDT000417472.2		USA:IL	AAFYUO	animal-swine-sow	Swine	environmental/other	PDS000027076.548	USDA-FSIS	GCA_006683515.1	NO	NO	2018
FSIS11816701	PDT000422143.1		USA:IL	AAHULH	animal-swine-marketswine	Swine	environmental/other	PDS000028312.15	USDA-FSIS	GCA_007381865.1	NO	NO	2018
FSIS11808712	PDT000303150.2		USA:IL	AAPJST	Product-Raw-Ground,ComminutedorOtherwiseNonintact-Pork	Swine	environmental/other	PDS000032456.87	USDA-FSIS	GCA_011153375.1	NO	NO	2018
FSIS11807904	PDT000300039.2		USA:IN	AAPJPO	Product-Raw-Ground,ComminutedorOtherwiseNonintact-Pork	Swine	environmental/other	PDS000032395.308	USDA-FSIS	GCA_011142775.1	NO	NO	2018
FSIS31801335	PDT000417514.1		USA:KS	AAHTZF	comminutedbeef	Cattle	environmental/other	PDS000085033.80	USDA-FSIS	GCA_007374805.1	NO	NO	2018
CVMN18S2069	PDT000565738.1		USA:KS	AAQIPF	PorkChop	Swine	environmental/other	PDS000032395.308	FDA	GCA_011562365.1	NO	NO	2018
FSIS31800920	PDT000367689.1		USA:KY	AAKPUS	product-raw-intact-beef	Cattle	environmental/other	PDS000032395.308	USDA-FSIS	GCA_008508065.1	NO	NO	2018
FSIS11814307	PDT000386731.1		USA:KY	RVVS	animal-swine-marketswine	Swine	environmental/other	PDS000032395.308	USDA-FSIS	GCA_003919015.1	NO	NO	2018
FSIS31801062	PDT000384214.1		USA:KY	AAHPLH	Product-Raw-Ground,ComminutedorOtherwiseNonintact-Pork	Swine	environmental/other	PDS000033050.3	USDA-FSIS	GCA_007312635.1	NO	NO	2018
FSIS11814632	PDT000390784.1		USA:KY	AAHQUN	animal-swine-marketswine	Swine	environmental/other	PDS000032395.308	USDA-FSIS	GCA_007331755.1	NO	NO	2018
FSIS31801165	PDT000394109.1		USA:KY	AAHQYU	Product-Raw-Ground,ComminutedorOtherwiseNonintact-Pork	Swine	environmental/other	PDS000032400.61	USDA-FSIS	GCA_007332915.1	NO	NO	2018
FSIS11816324	PDT000417447.1		USA:KY	AAHTZR	animal-swine-marketswine	Swine	environmental/other	PDS000032395.308	USDA-FSIS	GCA_007375025.1	NO	NO	2018
FSIS11807608	PDT000287519.2		USA:KY	AAKRRY	Product-Raw-Ground,ComminutedorOtherwiseNonintact-Pork	Swine	environmental/other	PDS000027076.548	USDA-FSIS	GCA_008533175.1	NO	NO	2018
FSIS11809589	PDT000312444.2		USA:KY	AAPAQP	Product-Raw-Ground,ComminutedorOtherwiseNonintact-Pork	Swine	environmental/other	PDS000032395.308	USDA-FSIS	GCA_010968335.1	NO	NO	2018
FSIS21821050	PDT000285906.2		USA:KY	AAPITB	Product-Raw-Ground,ComminutedorOtherwiseNonintact-Pork	Swine	environmental/other	PDS000027076.548	USDA-FSIS	GCA_011129935.1	NO	NO	2018
FSIS11808110	PDT000293282.2		USA:KY	AAPIWZ	Product-Raw-Ground,ComminutedorOtherwiseNonintact-Pork	Swine	environmental/other	PDS000032395.308	USDA-FSIS	GCA_011132035.1	NO	NO	2018
FSIS31800293	PDT000305020.2		USA:KY	AAPJTO	Product-Raw-Ground,ComminutedorOtherwiseNonintact-Pork	Swine	environmental/other	PDS000032437.45	USDA-FSIS	GCA_011146455.1	NO	NO	2018
FSIS11808306	PDT000296284.2		USA:KY	AAPLOA	animal-swine-sow	Swine	environmental/other	PDS000032395.308	USDA-FSIS	GCA_011170735.1	NO	NO	2018
FSIS11808579	PDT000305045.2		USA:ME	AAPJTU	rawintactchicken	Chicken	environmental/other	PDS000027076.548	USDA-FSIS	GCA_011155735.1	NO	NO	2018
FSIS31800359	PDT000309838.2		USA:MI	AAQIXT	chickencarcass	Chicken	environmental/other	PDS000027076.548	USDA-FSIS	GCA_011565985.1	NO	NO	2018
FSIS31801239	PDT000409525.1		USA:MI	AAHSUN	Product-Raw-Ground,ComminutedorOtherwiseNonintact-Pork	Swine	environmental/other	PDS000027076.548	USDA-FSIS	GCA_007358355.1	NO	NO	2018
FSIS11809803	PDT000315406.2		USA:MN	AAQKOB	rawintactchicken	Chicken	environmental/other	PDS000032396.130	USDA-FSIS	GCA_011590825.1	NO	NO	2018
FSIS11815306	PDT000403442.2		USA:MN	AAGHOF	Product-Raw-Ground,ComminutedorOtherwiseNonintact-Pork	Swine	environmental/other	PDS000032437.45	USDA-FSIS	GCA_006804425.1	NO	NO	2018
FSIS11815934	PDT000411081.1		USA:MN	AAHSXT	animal-swine-marketswine	Swine	environmental/other	PDS000027078.37	USDA-FSIS	GCA_007360155.1	NO	NO	2018
FSIS11808941	PDT000304086.2		USA:MN	AAKOSY	Product-Raw-Ground,ComminutedorOtherwiseNonintact-Pork	Swine	environmental/other	PDS000032457.9	USDA-FSIS	GCA_008491865.1	NO	NO	2018
FSIS11812432	PDT000357473.1		USA:MN	AAKPNQ	animal-swine-marketswine	Swine	environmental/other	PDS000027076.548	USDA-FSIS	GCA_008504365.1	NO	NO	2018
FSIS21821212	PDT000293855.2		USA:MN	AAPBVP	Product-Raw-Intact-Pork	Swine	environmental/other	PDS000085033.80	USDA-FSIS	GCA_010944955.1	NO	NO	2018
FSIS11808641	PDT000307820.2		USA:MN	AAQJHE	animal-swine-marketswine	Swine	environmental/other	PDS000032456.87	USDA-FSIS	GCA_011571465.1	NO	NO	2018
FSIS21822626	PDT000403641.1		USA:MO	AAHSBB	rawintactchicken	Chicken	environmental/other	PDS000027076.548	USDA-FSIS	GCA_007347555.1	NO	NO	2018
CVMN18S1247	PDT000550520.1		USA:MO	AAJAQP	ChickenWings	Chicken	environmental/other	PDS000027076.548	FDA	GCA_007863025.1	NO	NO	2018
CVMN18S1252	PDT000550522.1		USA:MO	AAJAQO	ChickenWings	Chicken	environmental/other	PDS000032395.308	FDA	GCA_007863245.1	NO	NO	2018
CVMN18S1246	PDT000742228.1		USA:MO		ChickenWings	Chicken	environmental/other	PDS000027076.548	FDA	GCA_007864305.2	NO	NO	2018
FSIS11810434	PDT000330372.1		USA:MO	AAKLKG	animal-chicken-youngchicken	Chicken	environmental/other	PDS000085033.80	USDA-FSIS	GCA_008447065.1	NO	NO	2018
CVMN18S2085	PDT000742227.1		USA:MO		ChickenWings	Chicken	environmental/other	PDS000032397.164	FDA	GCA_011311395.2	NO	NO	2018
FSIS11813709	PDT000372568.1		USA:MO	AAKMNR	Product-Raw-Intact-Pork	Swine	environmental/other	PDS000032436.4	USDA-FSIS	GCA_008460985.1	NO	NO	2018
FSIS11814952	PDT000395587.1		USA:MS	ROKB	rawintactchicken	Chicken	environmental/other	PDS000032433.16	USDA-FSIS	GCA_003775775.1	NO	NO	2018
FSIS31801115	PDT000387473.1		USA:MS	AAADIS	chickencarcass	Chicken	environmental/other	PDS000032433.16	USDA-FSIS	GCA_004230005.1	NO	NO	2018
FSIS11816348	PDT000417377.1		USA:MS	AAHTYZ	animal-chicken-youngchicken	Chicken	environmental/other	PDS000085033.80	USDA-FSIS	GCA_007374505.1	NO	NO	2018
FSIS31801386	PDT000430607.1		USA:MS	AAHVDU	rawintactchicken	Chicken	environmental/other		USDA-FSIS	GCA_007392445.1	NO	NO	2018
FSIS11808994	PDT000312443.2		USA:MS	AAKLAB	comminutedchicken	Chicken	environmental/other	PDS000027418.6	USDA-FSIS	GCA_008440885.1	NO	NO	2018
FSIS11812793	PDT000372327.1		USA:MS	AAKSWS	comminutedchicken	Chicken	environmental/other	PDS000032433.16	USDA-FSIS	GCA_008536435.1	NO	NO	2018
FSIS11812205	PDT000355128.1		USA:NC	AAKLYR	comminutedbeef	Cattle	environmental/other	PDS000085033.80	USDA-FSIS	GCA_008454435.1	NO	NO	2018
FSIS11815382	PDT000403155.1		USA:NC	AAHRZE	comminutedchicken	Chicken	environmental/other	PDS000085035.4	USDA-FSIS	GCA_007346875.1	NO	NO	2018
FSIS11808807	PDT000307942.2		USA:NC	AAQHHA	animal-chicken-youngchicken	Chicken	environmental/other	PDS000032400.61	USDA-FSIS	GCA_011543355.1	NO	NO	2018
FSIS11810918	PDT000337182.1		USA:NC	AAKSEG	ComminutedTurkey	Turkey	environmental/other	PDS000032400.61	USDA-FSIS	GCA_008550795.1	NO	NO	2018
FSIS21821416	PDT000305774.2		USA:NC	AAOYGV	ComminutedTurkey	Turkey	environmental/other	PDS000085035.4	USDA-FSIS	GCA_010901275.1	NO	NO	2018
FSIS11813406	PDT000384269.1		USA:NE	RUEM	animal-cattle-beefcow	Cattle	environmental/other	PDS000032397.164	USDA-FSIS	GCA_003894915.1	NO	NO	2018
FSIS21822297	PDT000390363.1		USA:NE	AAADFS	Product-Raw-Ground,ComminutedorOtherwiseNonintact-Pork	Swine	environmental/other	PDS000032458.74	USDA-FSIS	GCA_004228205.1	NO	NO	2018
FSIS21822154	PDT000384226.1		USA:NE	AAHPKP	Product-Raw-Intact-Pork	Swine	environmental/other	PDS000085033.80	USDA-FSIS	GCA_007310115.1	NO	NO	2018
FSIS11810649	PDT000332042.1		USA:NE	AAKLLF	animal-swine-marketswine	Swine	environmental/other	PDS000097345.1	USDA-FSIS	GCA_008447705.1	NO	NO	2018
FSIS21821745	PDT000323570.1		USA:NE	AAKOWZ	Product-Raw-Intact-Pork	Swine	environmental/other	PDS000027076.548	USDA-FSIS	GCA_008494975.1	NO	NO	2018
FSIS11811522	PDT000344101.1		USA:NE	AAKPIK	Product-Raw-Ground,ComminutedorOtherwiseNonintact-Pork	Swine	environmental/other	PDS000003964.7	USDA-FSIS	GCA_008500825.1	NO	NO	2018
FSIS31801081	PDT000384564.1		USA:NH	AAHPMD	product-raw-intact-beef	Cattle	environmental/other	PDS000027076.548	USDA-FSIS	GCA_007313195.1	NO	NO	2018
FSIS11809393	PDT000315945.1		USA:NJ	AAKOTK	animal-cattle-dairycow	Cattle	environmental/other	PDS000027076.548	USDA-FSIS	GCA_008493025.1	NO	NO	2018
FSIS21821330	PDT000297810.2		USA:NJ	AAOXDO	product-raw-intact-beef	Cattle	environmental/other	PDS000032395.308	USDA-FSIS	GCA_010894195.1	NO	NO	2018
FSIS21821497	PDT000310490.2		USA:NJ	AAPLBG	product-raw-intact-beef	Cattle	environmental/other	PDS000027076.548	USDA-FSIS	GCA_011162735.1	NO	NO	2018
FSIS11811760	PDT000347908.1		USA:NJ	AAKLVB	comminutedchicken	Chicken	environmental/other	PDS000032397.164	USDA-FSIS	GCA_008452525.1	NO	NO	2018
FSIS11811725	PDT000352109.1		USA:NJ	AAKLXP	comminutedchicken	Chicken	environmental/other	PDS000032397.164	USDA-FSIS	GCA_008454115.1	NO	NO	2018
FSIS11814199	PDT000386236.1		USA:NY	RUHX	chickencarcass	Chicken	environmental/other	PDS000032396.130	USDA-FSIS	GCA_003898035.1	NO	NO	2018
FSIS31801299	PDT000413900.2		USA:NY	AAGHPX	rawintactchicken	Chicken	environmental/other	PDS000027076.548	USDA-FSIS	GCA_006807665.1	NO	NO	2018
FSIS11814374	PDT000387489.1		USA:NY	AAHQFK	chickencarcass	Chicken	environmental/other	PDS000036910.9	USDA-FSIS	GCA_007320975.1	NO	NO	2018
FSIS31800143	PDT000287675.2		USA:NY	AAQLLD	Product-Raw-Ground,ComminutedorOtherwiseNonintact-Pork	Swine	environmental/other	PDS000027076.548	USDA-FSIS	GCA_011607005.1	NO	NO	2018
FSIS21822732	PDT000408965.1		USA:OH	AAADFM	comminutedchicken	Chicken	environmental/other	PDS000027076.548	USDA-FSIS	GCA_004226135.1	NO	NO	2018
FSIS11816154	PDT000413224.2		USA:OH	AAFYVJ	Product-Raw-Ground,ComminutedorOtherwiseNonintact-Pork	Swine	environmental/other	PDS000032458.74	USDA-FSIS	GCA_006683865.1	NO	NO	2018
FSIS21822336	PDT000391828.1		USA:OH	AAHQVA	Product-Raw-Ground,ComminutedorOtherwiseNonintact-Pork	Swine	environmental/other	PDS000037637.47	USDA-FSIS	GCA_007330415.1	NO	NO	2018
FSIS11811179	PDT000340604.1		USA:OH	AAKLQJ	Product-Raw-Ground,ComminutedorOtherwiseNonintact-Pork	Swine	environmental/other	PDS000027076.548	USDA-FSIS	GCA_008450365.1	NO	NO	2018
FSIS11811126	PDT000337882.1		USA:OH	AAKTKB	Product-Raw-Ground,ComminutedorOtherwiseNonintact-Pork	Swine	environmental/other	PDS000032458.74	USDA-FSIS	GCA_008555755.1	NO	NO	2018
FSIS21821120	PDT000288160.2		USA:OH	AAOXRC	Product-Raw-Ground,ComminutedorOtherwiseNonintact-Pork	Swine	environmental/other	PDS000032395.308	USDA-FSIS	GCA_010918875.1	NO	NO	2018
FSIS11808933	PDT000307936.2		USA:OR	AAOXZX	animal-swine-sow	Swine	environmental/other	PDS000030658.13	USDA-FSIS	GCA_010895855.1	NO	NO	2018
FSIS21822627	PDT000403645.1		USA:PA	AAHSBJ	comminutedbeef	Cattle	environmental/other	PDS000027076.548	USDA-FSIS	GCA_007348475.1	NO	NO	2018
FSIS21821377	PDT000302987.2		USA:PA	AAOZYD	comminutedbeef	Cattle	environmental/other	PDS000027076.548	USDA-FSIS	GCA_010961915.1	NO	NO	2018
FSIS31801131	PDT000388816.1		USA:PA	RUPO	Product-Raw-Ground,ComminutedorOtherwiseNonintact-Pork	Swine	environmental/other	PDS000032417.95	USDA-FSIS	GCA_003903295.1	NO	NO	2018
FSIS31801110	PDT000387469.2		USA:PA	AAGDOK	Product-Raw-Ground,ComminutedorOtherwiseNonintact-Pork	Swine	environmental/other	PDS000027076.548	USDA-FSIS	GCA_006744505.1	NO	NO	2018
FSIS21822246	PDT000388936.1		USA:PA	AAHQNK	Product-Raw-Ground,ComminutedorOtherwiseNonintact-Pork	Swine	environmental/other	PDS000027076.548	USDA-FSIS	GCA_007328515.1	NO	NO	2018
FSIS21821743	PDT000323569.1		USA:PA	AAKLGD	Product-Raw-Ground,ComminutedorOtherwiseNonintact-Pork	Swine	environmental/other	PDS000032398.30	USDA-FSIS	GCA_008445085.1	NO	NO	2018
FSIS11810657	PDT000333685.1		USA:PA	AAKLMD	animal-swine-sow	Swine	environmental/other	PDS000032395.308	USDA-FSIS	GCA_008447045.1	NO	NO	2018
FSIS11811104	PDT000340461.1		USA:PA	AAKLQE	animal-swine-sow	Swine	environmental/other	PDS000032395.308	USDA-FSIS	GCA_008450195.1	NO	NO	2018
FSIS11809210	PDT000308000.2		USA:PA	AAQGYW	animal-swine-marketswine	Swine	environmental/other	PDS000027076.548	USDA-FSIS	GCA_011538515.1	NO	NO	2018
FSIS11816999	PDT000452742.1		USA:PR	AAHVZS	comminutedbeef	Cattle	environmental/other	PDS000085035.4	USDA-FSIS	GCA_007402255.1	NO	NO	2018
FSIS11811399	PDT000343935.1		USA:SC	AAKSIE	animal-swine-sow	Swine	environmental/other	PDS000027076.548	USDA-FSIS	GCA_008544275.1	NO	NO	2018
FSIS11816961	PDT000430852.1		USA:SD	AAHVEI	Product-Raw-Intact-Pork	Swine	environmental/other	PDS000027076.548	USDA-FSIS	GCA_007392585.1	NO	NO	2018
CVMN18S1104	PDT000550486.1		USA:TN	AAJAPH	ChickenBreasts	Chicken	environmental/other	PDS000032456.87	FDA	GCA_007861925.1	NO	NO	2018
FSIS11815062	PDT000399206.1		USA:TN	RMWT	animal-swine-sow	Swine	environmental/other	PDS000027076.548	USDA-FSIS	GCA_003763025.1	NO	NO	2018
FSIS11816702	PDT000422148.1		USA:TN	AAHULJ	animal-swine-sow	Swine	environmental/other	PDS000032395.308	USDA-FSIS	GCA_007381945.1	NO	NO	2018
FSIS31800377	PDT000311692.2		USA:TN	AAQIFD	Product-Raw-Ground,ComminutedorOtherwiseNonintact-Pork	Swine	environmental/other	PDS000032413.10	USDA-FSIS	GCA_011555535.1	NO	NO	2018
FSIS21820943	PDT000281232.2		USA:TN	AAQILQ	Product-Raw-Ground,ComminutedorOtherwiseNonintact-Pork	Swine	environmental/other	PDS000032459.91	USDA-FSIS	GCA_011559695.1	NO	NO	2018
FSIS11807913	PDT000293308.2		USA:TN	AAQPKE	Product-Raw-Ground,ComminutedorOtherwiseNonintact-Pork	Swine	environmental/other	PDS000027077.222	USDA-FSIS	GCA_011663075.1	NO	NO	2018
FSIS31800429	PDT000319652.1		USA:TX	AAKOVE	comminutedbeef	Cattle	environmental/other	PDS000032395.308	USDA-FSIS	GCA_008494355.1	NO	NO	2018
FSIS11811655	PDT000347510.1		USA:TX	AAKPJI	product-raw-intact-beef	Cattle	environmental/other	PDS000027076.548	USDA-FSIS	GCA_008501305.1	NO	NO	2018
FSIS11813887	PDT000375899.1		USA:TX	AAKSYL	animal-cattle-steer	Cattle	environmental/other	PDS000027076.548	USDA-FSIS	GCA_008537135.1	NO	NO	2018
FSIS31800580	PDT000331839.1		USA:TX	AAKSCC	rawintactchicken	Chicken	environmental/other	PDS000032398.30	USDA-FSIS	GCA_008550255.1	NO	NO	2018
FSIS21821084	PDT000288014.2		USA:TX	AAOWHY	comminutedchicken	Chicken	environmental/other	PDS000032397.164	USDA-FSIS	GCA_010882295.1	NO	NO	2018
FSIS11807276	PDT000284888.2		USA:TX	AAQKUG	animal-chicken-youngchicken	Chicken	environmental/other	PDS000027076.548	USDA-FSIS	GCA_011594225.1	NO	NO	2018
FSIS11811972	PDT000352060.1		USA:TX	AAKLXT	animal-swine-marketswine	Swine	environmental/other	PDS000085033.80	USDA-FSIS	GCA_008454255.1	NO	NO	2018
FSIS11811101	PDT000340451.1		USA:TX	AAKSGP	animal-swine-marketswine	Swine	environmental/other	PDS000032395.308	USDA-FSIS	GCA_008543675.1	NO	NO	2018
FSIS11815526	PDT000403797.2		USA:UT	AAGJUR	animal-swine-sow	Swine	environmental/other	PDS000032397.164	USDA-FSIS	GCA_006835505.1	NO	NO	2018
FSIS11813518	PDT000372565.1		USA:VA	AAKMNT	comminutedchicken	Chicken	environmental/other	PDS000027076.548	USDA-FSIS	GCA_008462905.1	NO	NO	2018
FSIS21822304	PDT000397506.1		USA:VA	RLQF	Product-Raw-Intact-Pork	Swine	environmental/other	PDS000085035.4	USDA-FSIS	GCA_003745305.1	NO	NO	2018
FSIS11814550	PDT000393076.1		USA:VA	AAHQWW	Product-Raw-Intact-Pork	Swine	environmental/other	PDS000027076.548	USDA-FSIS	GCA_007331795.1	NO	NO	2018
FSIS21823022	PDT000422784.1		USA:VA	AAHUSK	Product-Raw-Ground,ComminutedorOtherwiseNonintact-Pork	Swine	environmental/other	PDS000027076.548	USDA-FSIS	GCA_007386325.1	NO	NO	2018
FSIS11809893	PDT000316441.1		USA:VA	AAKLCB	Product-Raw-Ground,ComminutedorOtherwiseNonintact-Pork	Swine	environmental/other	PDS000085035.4	USDA-FSIS	GCA_008443505.1	NO	NO	2018
FSIS21821809	PDT000327698.1		USA:VA	AAKPAE	Product-Raw-Ground,ComminutedorOtherwiseNonintact-Pork	Swine	environmental/other	PDS000085035.4	USDA-FSIS	GCA_008495725.1	NO	NO	2018
FSIS11808466	PDT000303110.2		USA:VA	AAOWNU	animal-swine-marketswine	Swine	environmental/other	PDS000032400.61	USDA-FSIS	GCA_010888675.1	NO	NO	2018
FSIS11811380	PDT000342394.1		USA:WA	AAKSHQ	animal-cattle-dairycow	Cattle	environmental/other	PDS000051049.2	USDA-FSIS	GCA_008542115.1	NO	NO	2018
FSIS21822546	PDT000398863.1		USA:WI	RMAS	Product-Raw-Ground,ComminutedorOtherwiseNonintact-Pork	Swine	environmental/other	PDS000037637.47	USDA-FSIS	GCA_003750285.1	NO	NO	2018
FSIS11814083	PDT000382185.1		USA:WI	RUAJ	animal-swine-sow	Swine	environmental/other	PDS000037637.47	USDA-FSIS	GCA_003893135.1	NO	NO	2018
FSIS21923132	PDT000431821.1		USA:WI	AAHVIJ	Product-Raw-Ground,ComminutedorOtherwiseNonintact-Pork	Swine	environmental/other	PDS000027076.548	USDA-FSIS	GCA_007394695.1	NO	NO	2018
FSIS21821654	PDT000316666.1		USA:WI	AAKOUA	Product-Raw-Ground,ComminutedorOtherwiseNonintact-Pork	Swine	environmental/other	PDS000032437.45	USDA-FSIS	GCA_008493345.1	NO	NO	2018
FSIS11813221	PDT000365648.1		USA:WI	AAKPVA	Product-Raw-Ground,ComminutedorOtherwiseNonintact-Pork	Swine	environmental/other	PDS000027077.222	USDA-FSIS	GCA_008508205.1	NO	NO	2018
FSIS11810960	PDT000336208.1		USA:WI	AAKSDY	Product-Raw-Ground,ComminutedorOtherwiseNonintact-Pork	Swine	environmental/other	PDS000032411.7	USDA-FSIS	GCA_008542135.1	NO	NO	2018
FSIS31800362	PDT000309821.2		USA:WI	AAOVIY	Product-Raw-Ground,ComminutedorOtherwiseNonintact-Pork	Swine	environmental/other	PDS000032457.9	USDA-FSIS	GCA_010869205.1	NO	NO	2018
FSIS21821339	PDT000300014.2		USA:WI	AAPJNO	Product-Raw-Ground,ComminutedorOtherwiseNonintact-Pork	Swine	environmental/other	PDS000032411.7	USDA-FSIS	GCA_011143655.1	NO	NO	2018
FSIS11809877	PDT000315325.2		USA:WI	AAPLEU	animal-swine-sow	Swine	environmental/other	PDS000032411.7	USDA-FSIS	GCA_011165695.1	NO	NO	2018
FSIS21820959	PDT000281250.2		USA:WI	AAQILR	ComminutedTurkey	Turkey	environmental/other	PDS000027077.222	USDA-FSIS	GCA_011559575.1	NO	NO	2018
FSIS11922069	PDT000525520.1		USA:AR	AAFKZQ	comminutedchicken	Chicken	environmental/other	PDS000085033.80	USDA-FSIS	GCA_006475325.1	NO	NO	2019
FSIS21923305	PDT000454186.1		USA:AR	AAHWMA	rawintactchicken	Chicken	environmental/other	PDS000032396.130	USDA-FSIS	GCA_007410105.1	NO	NO	2019
FSIS21926533	PDT000660570.1		USA:AR	AAPZTU	comminutedchicken	Chicken	environmental/other	PDS000027076.548	USDA-FSIS	GCA_011434215.1	NO	NO	2019
FSIS21925121	PDT000566804.1		USA:AR	AAQGIK	chickencarcass	Chicken	environmental/other	PDS000032396.130	USDA-FSIS	GCA_011529585.1	NO	NO	2019
FSIS21923971	PDT000490292.2		USA:CA	AAGEAJ	rawintactchicken	Chicken	environmental/other	PDS000085035.4	USDA-FSIS	GCA_006750945.1	NO	NO	2019
FSIS31901742	PDT000485797.2		USA:CA	AAGHVL	comminutedchicken	Chicken	environmental/other	PDS000032397.164	USDA-FSIS	GCA_006808625.1	NO	NO	2019
FSIS21924790	PDT000539868.1		USA:CA	AAIXHK	comminutedchicken	Chicken	environmental/other	PDS000032417.95	USDA-FSIS	GCA_007803915.1	NO	NO	2019
FSIS21925254	PDT000579317.1		USA:CA	AAKCYI	comminutedchicken	Chicken	environmental/other	PDS000032417.95	USDA-FSIS	GCA_008300485.1	NO	NO	2019
FSIS31902565	PDT000580144.1		USA:CA	AAKDXF	comminutedchicken	Chicken	environmental/other	PDS000032397.164	USDA-FSIS	GCA_008316295.1	NO	NO	2019
FSIS21925398	PDT000585522.1		USA:CA	AAKQEB	rawintactchicken	Chicken	environmental/other	PDS000032396.130	USDA-FSIS	GCA_008513085.1	NO	NO	2019
FSIS31902668	PDT000595808.1		USA:CA	AALFVR	comminutedchicken	Chicken	environmental/other	PDS000032417.95	USDA-FSIS	GCA_008773195.1	NO	NO	2019
FSIS21925589	PDT000598566.1		USA:CA	AALHSP	comminutedchicken	Chicken	environmental/other	PDS000032417.95	USDA-FSIS	GCA_008819905.1	NO	NO	2019
FSIS21925678	PDT000602035.1		USA:CA	AALOJL	rawintactchicken	Chicken	environmental/other	PDS000032417.95	USDA-FSIS	GCA_008918005.1	NO	NO	2019
FSIS31902706	PDT000608695.1		USA:CA	AAMCLD	chickencarcass	Chicken	environmental/other	PDS000032417.95	USDA-FSIS	GCA_009152075.1	NO	NO	2019
FSIS31902732	PDT000616401.1		USA:CA	AAMMEZ	comminutedchicken	Chicken	environmental/other	PDS000032417.95	USDA-FSIS	GCA_009340635.1	NO	NO	2019
FSIS31902760	PDT000620327.1		USA:CA	AAMQTV	comminutedchicken	Chicken	environmental/other	PDS000032417.95	USDA-FSIS	GCA_009417805.1	NO	NO	2019
FSIS21925867	PDT000622920.1		USA:CA	AANAWU	comminutedchicken	Chicken	environmental/other	PDS000032417.95	USDA-FSIS	GCA_009598355.1	NO	NO	2019
FSIS21926490	PDT000656375.1		USA:CA	AAOQCF	rawintactchicken	Chicken	environmental/other	PDS000032417.95	USDA-FSIS	GCA_010809625.1	NO	NO	2019
FSIS11926861	PDT000642165.1		USA:CA	AAOUKA	rawintactchicken	Chicken	environmental/other	PDS000032417.95	USDA-FSIS	GCA_010843785.1	NO	NO	2019
FSIS11919647	PDT000485704.2		USA:CA	AAFZAC	animal-swine-marketswine	Swine	environmental/other	PDS000027078.37	USDA-FSIS	GCA_006685475.1	NO	NO	2019
FSIS11926366	PDT000636447.1		USA:CA	AAQCQO	Product-Raw-Ground,ComminutedorOtherwiseNonintact-Pork	Swine	environmental/other	PDS000027076.548	USDA-FSIS	GCA_011474715.1	NO	NO	2019
FSIS11925971	PDT000625111.1		USA:CA	AAQHKT	Product-Raw-Intact-Pork	Swine	environmental/other	PDS000032456.87	USDA-FSIS	GCA_011544895.1	NO	NO	2019
FSIS21926014	PDT000627454.1		USA:CA	AAQVSS	Product-Raw-Ground,ComminutedorOtherwiseNonintact-Pork	Swine	environmental/other	PDS000030658.13	USDA-FSIS	GCA_011758325.1	NO	NO	2019
FSIS11922859	PDT000545985.1		USA:FL	AAIQCF	animal-cattle-dairycow	Cattle	environmental/other	PDS000097635.2	USDA-FSIS	GCA_007700985.1	NO	NO	2019
FSIS11926212	PDT000631253.1		USA:FL	AAQHTW	comminutedbeef	Cattle	environmental/other	PDS000027076.548	USDA-FSIS	GCA_011549435.1	NO	NO	2019
FSIS11921615	PDT000518187.1		USA:FL	AAFGYT	animal-swine-marketswine	Swine	environmental/other	PDS000085033.80	USDA-FSIS	GCA_006395215.1	NO	NO	2019
FSIS11918281	PDT000518510.1		USA:GA	AAFHAI	animal-chicken-youngchicken	Chicken	environmental/other	PDS000032456.87	USDA-FSIS	GCA_006397295.1	NO	NO	2019
FSIS21923855	PDT000485808.2		USA:GA	AAFZAL	comminutedchicken	Chicken	environmental/other	PDS000032396.130	USDA-FSIS	GCA_006684185.1	NO	NO	2019
FSIS11918391	PDT000475522.2		USA:GA	AAGDUS	comminutedchicken	Chicken	environmental/other	PDS000027076.548	USDA-FSIS	GCA_006747605.1	NO	NO	2019
FSIS11917372	PDT000467122.1		USA:GA	AAHXUX	rawintactchicken	Chicken	environmental/other	PDS000032417.95	USDA-FSIS	GCA_007428225.1	NO	NO	2019
FSIS22026648	PDT000668126.1		USA:GA	AAPNQU	comminutedchicken	Chicken	environmental/other	PDS000027076.548	USDA-FSIS	GCA_011198455.1	NO	NO	2019
FSIS21926147	PDT000637538.1		USA:GA	AAQCYO	comminutedchicken	Chicken	environmental/other	PDS000027076.548	USDA-FSIS	GCA_011478885.1	NO	NO	2019
FSIS11922877	PDT000545990.1		USA:IA	AAIQCI	animal-cattle-heifer	Cattle	environmental/other	PDS000027076.548	USDA-FSIS	GCA_007701205.1	NO	NO	2019
FSIS21924566	PDT000522454.1		USA:IA	AAFJNZ	Product-Raw-Ground,ComminutedorOtherwiseNonintact-Pork	Swine	environmental/other	PDS000032397.164	USDA-FSIS	GCA_006454765.1	NO	NO	2019
FSIS11920521	PDT000497126.2		USA:IA	AAFZEO	animal-swine-sow	Swine	environmental/other	PDS000047115.2	USDA-FSIS	GCA_006687605.1	NO	NO	2019
FSIS11920532	PDT000497134.2		USA:IA	AAFZEJ	animal-swine-marketswine	Swine	environmental/other	PDS000032395.308	USDA-FSIS	GCA_006687965.1	NO	NO	2019
FSIS11920556	PDT000497194.2		USA:IA	AAGEBW	Product-Raw-Ground,ComminutedorOtherwiseNonintact-Pork	Swine	environmental/other	PDS000032395.308	USDA-FSIS	GCA_006751505.1	NO	NO	2019
FSIS11917336	PDT000464311.2		USA:IA	AAGJWB	animal-swine-marketswine	Swine	environmental/other	PDS000032413.10	USDA-FSIS	GCA_006835945.1	NO	NO	2019
FSIS31901574	PDT000466226.1		USA:IA	AAHXTA	Product-Raw-Ground,ComminutedorOtherwiseNonintact-Pork	Swine	environmental/other	PDS000032395.308	USDA-FSIS	GCA_007427225.1	NO	NO	2019
FSIS11918508	PDT000476554.1		USA:IA	AAHYVU	Product-Raw-Ground,ComminutedorOtherwiseNonintact-Pork	Swine	environmental/other	PDS000032395.308	USDA-FSIS	GCA_007442265.1	NO	NO	2019
FSIS11922228	PDT000538768.1		USA:IA	AAIGBJ	animal-swine-sow	Swine	environmental/other	PDS000032396.130	USDA-FSIS	GCA_007539995.1	NO	NO	2019
FSIS11922207	PDT000538758.1		USA:IA	AAIPOC	animal-swine-marketswine	Swine	environmental/other	PDS000032397.164	USDA-FSIS	GCA_007691685.1	NO	NO	2019
FSIS31902734	PDT000616402.1		USA:ID	AAMMEX	Product-Raw-Ground,ComminutedorOtherwiseNonintact-Pork	Swine	environmental/other	PDS000027076.548	USDA-FSIS	GCA_009340615.1	NO	NO	2019
FSIS11921617	PDT000521916.1		USA:IL	AAFIZG	animal-swine-marketswine	Swine	environmental/other		USDA-FSIS	GCA_006429735.1	NO	NO	2019
FSIS11919680	PDT000487503.2		USA:IL	AAGEAS	animal-swine-marketswine	Swine	environmental/other	PDS000032437.45	USDA-FSIS	GCA_006749265.1	NO	NO	2019
FSIS11924503	PDT000590186.1		USA:IL	AALAIX	animal-swine-marketswine	Swine	environmental/other	PDS000032397.164	USDA-FSIS	GCA_008666915.1	NO	NO	2019
FSIS11927403	PDT000650873.1		USA:IL	AANWPD	Product-Raw-Ground,ComminutedorOtherwiseNonintact-Pork	Swine	environmental/other	PDS000032395.308	USDA-FSIS	GCA_010482435.1	NO	NO	2019
FSIS11925781	PDT000620299.1		USA:IN	AAMQSR	Product-Raw-Ground,ComminutedorOtherwiseNonintact-Pork	Swine	environmental/other	PDS000032395.308	USDA-FSIS	GCA_009417225.1	NO	NO	2019
FSIS11922217	PDT000538745.1		USA:KS	AAILMJ	animal-cattle-steer	Cattle	environmental/other	PDS000027076.548	USDA-FSIS	GCA_007618695.1	NO	NO	2019
FSIS11926835	PDT000642641.1		USA:KS	AAPZZD	Product-Raw-Ground,ComminutedorOtherwiseNonintact-Pork	Swine	environmental/other	PDS000003971.57	USDA-FSIS	GCA_011437095.1	NO	NO	2019
FSIS11921636	PDT000519789.1		USA:KY	AAFHRH	Product-Raw-Ground,ComminutedorOtherwiseNonintact-Pork	Swine	environmental/other	PDS000032395.308	USDA-FSIS	GCA_006407715.1	NO	NO	2019
FSIS21924362	PDT000505269.2		USA:KY	AAFZHE	Product-Raw-Intact-Pork	Swine	environmental/other	PDS000032395.308	USDA-FSIS	GCA_006689005.1	NO	NO	2019
FSIS31901469	PDT000451045.2		USA:KY	AAGDSS	Product-Raw-Ground,ComminutedorOtherwiseNonintact-Pork	Swine	environmental/other	PDS000032395.308	USDA-FSIS	GCA_006748085.1	NO	NO	2019
FSIS11921442	PDT000517474.2		USA:KY	AAGEER	Product-Raw-Intact-Pork	Swine	environmental/other	PDS000032395.308	USDA-FSIS	GCA_006753645.1	NO	NO	2019
FSIS11922495	PDT000538831.1		USA:KY	AAHZTI	Product-Raw-Ground,ComminutedorOtherwiseNonintact-Pork	Swine	environmental/other	PDS000032395.308	USDA-FSIS	GCA_007453225.1	NO	NO	2019
FSIS31902197	PDT000537263.1		USA:KY	AAIGCE	Product-Raw-Intact-Pork	Swine	environmental/other	PDS000032395.308	USDA-FSIS	GCA_007540295.1	NO	NO	2019
FSIS31902374	PDT000548834.1		USA:KY	AAISOX	Product-Raw-Ground,ComminutedorOtherwiseNonintact-Pork	Swine	environmental/other	PDS000032413.10	USDA-FSIS	GCA_007736215.1	NO	NO	2019
FSIS31902373	PDT000548841.1		USA:KY	AAISOY	Product-Raw-Ground,ComminutedorOtherwiseNonintact-Pork	Swine	environmental/other	PDS000032395.308	USDA-FSIS	GCA_007736275.1	NO	NO	2019
FSIS11926742	PDT000638973.1		USA:MA	AAPCMU	Product-Raw-Ground,ComminutedorOtherwiseNonintact-Pork	Swine	environmental/other	PDS000027076.548	USDA-FSIS	GCA_010954615.1	NO	NO	2019
FSIS22026624	PDT000668038.1		USA:MA	AAPOTJ	Product-Raw-Ground,ComminutedorOtherwiseNonintact-Pork	Swine	environmental/other	PDS000027076.548	USDA-FSIS	GCA_011214525.1	NO	NO	2019
FSIS21925422	PDT000587014.1		USA:MD	AAKTVR	chickencarcass	Chicken	environmental/other	PDS000027077.222	USDA-FSIS	GCA_008562655.1	NO	NO	2019
CVMN19S0145	PDT000742226.1		USA:MD		PorkChop	Swine	environmental/other	PDS000085035.4	FDA	GCA_008750115.2	NO	NO	2019
FSIS11921372	PDT000509365.2		USA:MI	AAIWPU	comminutedchicken	Chicken	environmental/other	PDS000027076.548	USDA-FSIS	GCA_007795035.1	NO	NO	2019
FSIS31902172	PDT000524324.1		USA:MI	AAFKIM	Product-Raw-Ground,ComminutedorOtherwiseNonintact-Pork	Swine	environmental/other	PDS000032459.91	USDA-FSIS	GCA_006467815.1	NO	NO	2019
FSIS11923196	PDT000551906.1		USA:MI	AAJCFA	Product-Raw-Ground,ComminutedorOtherwiseNonintact-Pork	Swine	environmental/other	PDS000027076.548	USDA-FSIS	GCA_007883885.1	NO	NO	2019
FSIS21923713	PDT000479722.2		USA:MN	AAGDUM	rawintactchicken	Chicken	environmental/other	PDS000032396.130	USDA-FSIS	GCA_006747785.1	NO	NO	2019
FSIS21924636	PDT000525187.1		USA:MN	AAFKQA	Product-Raw-Intact-Pork	Swine	environmental/other	PDS000032395.308	USDA-FSIS	GCA_006472145.1	NO	NO	2019
FSIS11924392	PDT000582426.1		USA:MN	AAKGOB	Product-Raw-Intact-Pork	Swine	environmental/other	PDS000027076.548	USDA-FSIS	GCA_008362745.1	NO	NO	2019
FSIS21925401	PDT000585508.1		USA:MN	AAKQEV	Product-Raw-Ground,ComminutedorOtherwiseNonintact-Pork	Swine	environmental/other	PDS000032395.308	USDA-FSIS	GCA_008512435.1	NO	NO	2019
FSIS31901514	PDT000456845.2		USA:MO	AAGDSX	Product-Raw-Ground,ComminutedorOtherwiseNonintact-Pork	Swine	environmental/other	PDS000032437.45	USDA-FSIS	GCA_006747525.1	NO	NO	2019
FSIS11919903	PDT000491520.2		USA:MO	AAGDZR	Product-Raw-Ground,ComminutedorOtherwiseNonintact-Pork	Swine	environmental/other	PDS000047115.2	USDA-FSIS	GCA_006750655.1	NO	NO	2019
FSIS11917531	PDT000465240.1		USA:MO	AAHXRD	animal-swine-marketswine	Swine	environmental/other	PDS000032457.9	USDA-FSIS	GCA_007425805.1	NO	NO	2019
FSIS11917535	PDT000467208.1		USA:MO	AAHXWR	animal-swine-marketswine	Swine	environmental/other	PDS000027076.548	USDA-FSIS	GCA_007430045.1	NO	NO	2019
FSIS21924446	PDT000510869.2		USA:MS	AAIWOW	comminutedchicken	Chicken	environmental/other	PDS000085033.80	USDA-FSIS	GCA_007793755.1	NO	NO	2019
FSIS11923288	PDT000551931.1		USA:MS	AAJCFK	animal-chicken-youngchicken	Chicken	environmental/other	PDS000085033.80	USDA-FSIS	GCA_007884125.1	NO	NO	2019
FSIS21925138	PDT000574565.1		USA:MS	AAJVWT	comminutedchicken	Chicken	environmental/other	PDS000085033.80	USDA-FSIS	GCA_008195365.1	NO	NO	2019
FSIS11926571	PDT000638986.1		USA:MS	AAQCQH	animal-chicken-youngchicken	Chicken	environmental/other	PDS000085033.80	USDA-FSIS	GCA_011474535.1	NO	NO	2019
FSIS11917544	PDT000467209.1		USA:NC	AAHXWQ	animal-chicken-youngchicken	Chicken	environmental/other	PDS000027076.548	USDA-FSIS	GCA_007429345.1	NO	NO	2019
CVMN19S0782	PDT000599690.1		USA:NC	AALKCJ	PorkChop	Swine	environmental/other	PDS000029569.14	FDA	GCA_008856205.1	NO	NO	2019
FSIS21925348	PDT000582470.1		USA:NE	AAKGPW	product-raw-intact-beef	Cattle	environmental/other	PDS000027076.548	USDA-FSIS	GCA_008358765.1	NO	NO	2019
FSIS11921251	PDT000505007.2		USA:NE	AAGHZY	Product-Raw-Ground,ComminutedorOtherwiseNonintact-Pork	Swine	environmental/other	PDS000032459.91	USDA-FSIS	GCA_006811245.1	NO	NO	2019
FSIS11922906	PDT000544454.1		USA:NE	AAIGJX	Product-Raw-Ground,ComminutedorOtherwiseNonintact-Pork	Swine	environmental/other	PDS000032459.91	USDA-FSIS	GCA_007544955.1	NO	NO	2019
FSIS22026643	PDT000668124.1		USA:NE	AAPVMG	Product-Raw-Ground,ComminutedorOtherwiseNonintact-Pork	Swine	environmental/other	PDS000032397.164	USDA-FSIS	GCA_011355285.1	NO	NO	2019
FSIS21925029	PDT000554250.1		USA:NJ	AAJCXK	comminutedchicken	Chicken	environmental/other	PDS000032397.164	USDA-FSIS	GCA_007893805.1	NO	NO	2019
FSIS11927224	PDT000647213.1		USA:NJ	AAOEKY	chickencarcass	Chicken	environmental/other	PDS000027076.548	USDA-FSIS	GCA_010617785.1	NO	NO	2019
FSIS21924489	PDT000510882.2		USA:NJ	AAIWPV	ComminutedTurkey	Turkey	environmental/other	PDS000027076.548	USDA-FSIS	GCA_007795075.1	NO	NO	2019
FSIS11923542	PDT000556771.1		USA:NY	AAJIGX	comminutedbeef	Cattle	environmental/other	PDS000049113.8	USDA-FSIS	GCA_007969945.1	NO	NO	2019
FSIS31901690	PDT000479733.2		USA:NY	AAGHTL	comminutedchicken	Chicken	environmental/other	PDS000027076.548	USDA-FSIS	GCA_006807205.1	NO	NO	2019
FSIS11917803	PDT000468033.1		USA:NY	AAHXYU	chickencarcass	Chicken	environmental/other	PDS000027076.548	USDA-FSIS	GCA_007430745.1	NO	NO	2019
FSIS21924778	PDT000539936.1		USA:NY	AAILOA	rawintactchicken	Chicken	environmental/other	PDS000027076.548	USDA-FSIS	GCA_007619535.1	NO	NO	2019
FSIS21924838	PDT000540539.1		USA:NY	AAIPQK	comminutedchicken	Chicken	environmental/other	PDS000027076.548	USDA-FSIS	GCA_007693065.1	NO	NO	2019
FSIS31902043	PDT000509587.2		USA:NY	AAIWPC	comminutedchicken	Chicken	environmental/other	PDS000027076.548	USDA-FSIS	GCA_007794055.1	NO	NO	2019
FSIS31902452	PDT000557707.1		USA:NY	AAJITF	comminutedchicken	Chicken	environmental/other	PDS000027076.548	USDA-FSIS	GCA_007980185.1	NO	NO	2019
FSIS11924396	PDT000592062.1		USA:NY	AALBXL	comminutedchicken	Chicken	environmental/other	PDS000027076.548	USDA-FSIS	GCA_008715035.1	NO	NO	2019
FSIS21926066	PDT000629648.1		USA:NY	AAQMHW	comminutedchicken	Chicken	environmental/other	PDS000027076.548	USDA-FSIS	GCA_011619485.1	NO	NO	2019
FSIS11918529	PDT000479690.2		USA:NY	AAFYXA	animal-swine-marketswine	Swine	environmental/other	PDS000027077.222	USDA-FSIS	GCA_006682925.1	NO	NO	2019
FSIS11918971	PDT000479811.2		USA:NY	AAGHTS	Product-Raw-Ground,ComminutedorOtherwiseNonintact-Pork	Swine	environmental/other	PDS000085035.4	USDA-FSIS	GCA_006807385.1	NO	NO	2019
FSIS31902479	PDT000570019.1		USA:NY	AAJUBW	Product-Raw-Ground,ComminutedorOtherwiseNonintact-Pork	Swine	environmental/other	PDS000032411.7	USDA-FSIS	GCA_008169505.1	NO	NO	2019
FSIS21925711	PDT000617419.1		USA:OH	AAMNIE	comminutedchicken	Chicken	environmental/other	PDS000032396.130	USDA-FSIS	GCA_009359235.1	NO	NO	2019
FSIS11921383	PDT000517949.2		USA:OH	AAGIAQ	Product-Raw-Ground,ComminutedorOtherwiseNonintact-Pork	Swine	environmental/other	PDS000032395.308	USDA-FSIS	GCA_006811705.1	NO	NO	2019
FSIS11917782	PDT000468619.1		USA:OH	AAHXZW	animal-swine-marketswine	Swine	environmental/other	PDS000027076.548	USDA-FSIS	GCA_007431325.1	NO	NO	2019
FSIS11922725	PDT000545297.1		USA:OH	AAIRGU	Product-Raw-Ground,ComminutedorOtherwiseNonintact-Pork	Swine	environmental/other	PDS000032437.45	USDA-FSIS	GCA_007717385.1	NO	NO	2019
FSIS11924836	PDT000594489.1		USA:OH	AALFBD	animal-swine-marketswine	Swine	environmental/other	PDS000027077.222	USDA-FSIS	GCA_008777535.1	NO	NO	2019
FSIS21925550	PDT000594926.1		USA:OH	AALFNI	Product-Raw-Ground,ComminutedorOtherwiseNonintact-Pork	Swine	environmental/other	PDS000037637.47	USDA-FSIS	GCA_008781675.1	NO	NO	2019
FSIS11926800	PDT000642150.1		USA:OH	AANSJT	Product-Raw-Ground,ComminutedorOtherwiseNonintact-Pork	Swine	environmental/other	PDS000032395.308	USDA-FSIS	GCA_010424985.1	NO	NO	2019
FSIS31901453	PDT000444775.1		USA:OK	AAHVTY	Product-Raw-Ground,ComminutedorOtherwiseNonintact-Pork	Swine	environmental/other	PDS000032400.61	USDA-FSIS	GCA_007399685.1	NO	NO	2019
FSIS21925569	PDT000594915.1		USA:OR	AALFMW	product-raw-intact-beef	Cattle	environmental/other	PDS000030658.13	USDA-FSIS	GCA_008778835.1	NO	NO	2019
FSIS11919190	PDT000483442.2		USA:PA	AAGJXX	animal-cattle-dairycow	Cattle	environmental/other	PDS000027076.548	USDA-FSIS	GCA_006837245.1	NO	NO	2019
FSIS11926573	PDT000638996.1		USA:PA	AAOWCG	animal-cattle-steer	Cattle	environmental/other	PDS000027078.37	USDA-FSIS	GCA_010879365.1	NO	NO	2019
FSIS21925487	PDT000589601.1		USA:PA	AALADN	comminutedchicken	Chicken	environmental/other	PDS000027076.548	USDA-FSIS	GCA_008661735.1	NO	NO	2019
FSIS31902667	PDT000595807.1		USA:PA	AALFVU	comminutedchicken	Chicken	environmental/other	PDS000027077.222	USDA-FSIS	GCA_008772405.1	NO	NO	2019
FSIS11926306	PDT000639128.1		USA:PA	AAQCXQ	rawintactchicken	Chicken	environmental/other	PDS000027077.222	USDA-FSIS	GCA_011479055.1	NO	NO	2019
FSIS11919191	PDT000483456.2		USA:PA	AAFYZH	animal-swine-marketswine	Swine	environmental/other	PDS000027076.548	USDA-FSIS	GCA_006685145.1	NO	NO	2019
FSIS21924429	PDT000509063.2		USA:PA	AAGEEI	Product-Raw-Ground,ComminutedorOtherwiseNonintact-Pork	Swine	environmental/other	PDS000027076.548	USDA-FSIS	GCA_006752165.1	NO	NO	2019
FSIS21923589	PDT000469077.1		USA:PA	AAHXZK	Product-Raw-Intact-Pork	Swine	environmental/other	PDS000032458.74	USDA-FSIS	GCA_007431005.1	NO	NO	2019
FSIS11922031	PDT000533165.1		USA:PA	AAIWQI	animal-swine-marketswine	Swine	environmental/other	PDS000032395.308	USDA-FSIS	GCA_007795155.1	NO	NO	2019
FSIS11922678	PDT000539776.1		USA:PA	AAIXHN	animal-swine-marketswine	Swine	environmental/other	PDS000032459.91	USDA-FSIS	GCA_007803955.1	NO	NO	2019
FSIS31902446	PDT000557718.1		USA:PA	AAJIVM	Product-Raw-Ground,ComminutedorOtherwiseNonintact-Pork	Swine	environmental/other	PDS000027076.548	USDA-FSIS	GCA_007978445.1	NO	NO	2019
FSIS11924711	PDT000600422.1		USA:PA	AALMSB	animal-swine-marketswine	Swine	environmental/other	PDS000027076.548	USDA-FSIS	GCA_008894905.1	NO	NO	2019
FSIS11925243	PDT000604501.1		USA:PA	AALTNQ	animal-swine-sow	Swine	environmental/other	PDS000027076.548	USDA-FSIS	GCA_009009635.1	NO	NO	2019
FSIS21926439	PDT000653141.1		USA:PA	AANZZE	Product-Raw-Ground,ComminutedorOtherwiseNonintact-Pork	Swine	environmental/other	PDS000032397.164	USDA-FSIS	GCA_010534055.1	NO	NO	2019
FSIS31903058	PDT000656586.1		USA:PA	AAOKOB	Product-Raw-Ground,ComminutedorOtherwiseNonintact-Pork	Swine	environmental/other	PDS000032456.87	USDA-FSIS	GCA_010721215.1	NO	NO	2019
FSIS11927394	PDT000651577.1		USA:PA	AAOPMV	Product-Raw-Ground,ComminutedorOtherwiseNonintact-Pork	Swine	environmental/other	PDS000032397.164	USDA-FSIS	GCA_010792615.1	NO	NO	2019
FSIS21926193	PDT000637518.1		USA:PA	AAQCSE	Product-Raw-Ground,ComminutedorOtherwiseNonintact-Pork	Swine	environmental/other	PDS000027076.548	USDA-FSIS	GCA_011476045.1	NO	NO	2019
FSIS31901658	PDT000479754.2		USA:PA	AAGDVM	ComminutedTurkey	Turkey	environmental/other	PDS000027076.548	USDA-FSIS	GCA_006747945.1	NO	NO	2019
FSIS11925618	PDT000620485.1		USA:RI	AAMRTU	rawintactchicken	Chicken	environmental/other	PDS000032396.130	USDA-FSIS	GCA_009441195.1	NO	NO	2019
FSIS11923536	PDT000556764.1		USA:SC	AAJIFQ	comminutedbeef	Cattle	environmental/other	PDS000027076.548	USDA-FSIS	GCA_007968455.1	NO	NO	2019
FSIS21923428	PDT000465081.1		USA:SD	AAHXPQ	Product-Raw-Ground,ComminutedorOtherwiseNonintact-Pork	Swine	environmental/other	PDS000032459.91	USDA-FSIS	GCA_007424285.1	NO	NO	2019
FSIS21923227	PDT000440541.2		USA:TN	AAGHQK	chickencarcass	Chicken	environmental/other	PDS000027076.548	USDA-FSIS	GCA_006807965.1	NO	NO	2019
FSIS11920576	PDT000499337.2		USA:TN	AAIYQB	RTEProduct	Food	environmental/other	PDS000085035.4	USDA-FSIS	GCA_007823505.1	NO	NO	2019
FSIS31902143	PDT000520632.1		USA:TN	AAFIMD	Product-Raw-Ground,ComminutedorOtherwiseNonintact-Pork	Swine	environmental/other		USDA-FSIS	GCA_006421595.1	NO	NO	2019
FSIS31902149	PDT000524319.1		USA:TN	AAFKII	Product-Raw-Ground,ComminutedorOtherwiseNonintact-Pork	Swine	environmental/other	PDS000032395.308	USDA-FSIS	GCA_006467695.1	NO	NO	2019
FSIS21924643	PDT000525177.1		USA:TN	AAFKPS	Product-Raw-Ground,ComminutedorOtherwiseNonintact-Pork	Swine	environmental/other	PDS000032395.308	USDA-FSIS	GCA_006471885.1	NO	NO	2019
FSIS11919907	PDT000491873.2		USA:TN	AAGJYH	Product-Raw-Ground,ComminutedorOtherwiseNonintact-Pork	Swine	environmental/other	PDS000085033.80	USDA-FSIS	GCA_006837305.1	NO	NO	2019
FSIS11922042	PDT000533162.1		USA:TN	AAILIE	animal-swine-sow	Swine	environmental/other	PDS000032395.308	USDA-FSIS	GCA_007615635.1	NO	NO	2019
FSIS31901917	PDT000498929.2		USA:TN	AAIWJO	Product-Raw-Ground,ComminutedorOtherwiseNonintact-Pork	Swine	environmental/other	PDS000032395.308	USDA-FSIS	GCA_007791475.1	NO	NO	2019
FSIS31902201	PDT000533075.1		USA:TN	AAIWQV	Product-Raw-Ground,ComminutedorOtherwiseNonintact-Pork	Swine	environmental/other	PDS000032400.61	USDA-FSIS	GCA_007795395.1	NO	NO	2019
FSIS21924694	PDT000537291.1		USA:TN	AAIWZJ	Product-Raw-Ground,ComminutedorOtherwiseNonintact-Pork	Swine	environmental/other	PDS000032395.308	USDA-FSIS	GCA_007800195.1	NO	NO	2019
FSIS11924156	PDT000575638.1		USA:TN	AAJZHQ	Product-Raw-Ground,ComminutedorOtherwiseNonintact-Pork	Swine	environmental/other	PDS000032395.308	USDA-FSIS	GCA_008244245.1	NO	NO	2019
FSIS11925399	PDT000608906.1		USA:TN	AAMDHU	Product-Raw-Ground,ComminutedorOtherwiseNonintact-Pork	Swine	environmental/other	PDS000085035.4	USDA-FSIS	GCA_009169845.1	NO	NO	2019
FSIS11922956	PDT000548967.1		USA:TX	AAISRC	comminutedbeef	Cattle	environmental/other	PDS000032396.130	USDA-FSIS	GCA_007735165.1	NO	NO	2019
FSIS11922968	PDT000548929.1		USA:TX	AAISRL	comminutedbeef	Cattle	environmental/other	PDS000032396.130	USDA-FSIS	GCA_007737475.1	NO	NO	2019
FSIS11922969	PDT000548938.1		USA:TX	AAISRX	comminutedbeef	Cattle	environmental/other	PDS000032396.130	USDA-FSIS	GCA_007737545.1	NO	NO	2019
FSIS11922967	PDT000548935.1		USA:TX	AAISRW	comminutedbeef	Cattle	environmental/other	PDS000032396.130	USDA-FSIS	GCA_007737595.1	NO	NO	2019
FSIS11922966	PDT000548972.1		USA:TX	AAISSB	comminutedbeef	Cattle	environmental/other	PDS000032396.130	USDA-FSIS	GCA_007737615.1	NO	NO	2019
FSIS11923301	PDT000550892.1		USA:TX	AAJBCC	animal-cattle-heifer	Cattle	environmental/other	PDS000027076.548	USDA-FSIS	GCA_007868825.1	NO	NO	2019
FSIS11922957	PDT000556757.1		USA:TX	AAJIGC	comminutedbeef	Cattle	environmental/other	PDS000032396.130	USDA-FSIS	GCA_007969105.1	NO	NO	2019
FSIS31902489	PDT000570031.1		USA:TX	AAJUDW	product-raw-intact-beef	Cattle	environmental/other	PDS000027076.548	USDA-FSIS	GCA_008171245.1	NO	NO	2019
FSIS21924422	PDT000509066.2		USA:TX	AAIWOP	comminutedchicken	Chicken	environmental/other	PDS000027076.548	USDA-FSIS	GCA_007794095.1	NO	NO	2019
FSIS11924719	PDT000587174.1		USA:TX	AAKTYB	chickencarcass	Chicken	environmental/other	PDS000032396.130	USDA-FSIS	GCA_008563995.1	NO	NO	2019
FSIS31902627	PDT000587542.1		USA:TX	AAKVKO	chickencarcass	Chicken	environmental/other	PDS000027076.548	USDA-FSIS	GCA_008593225.1	NO	NO	2019
FSIS21925790	PDT000619232.1		USA:TX	AAMQDD	chickencarcass	Chicken	environmental/other	PDS000032396.130	USDA-FSIS	GCA_009409065.1	NO	NO	2019
FSIS11921837	PDT000522016.1		USA:TX	AAFIZO	Product-Raw-Intact-Siluriformes	Seafood	environmental/other	PDS000046533.5	USDA-FSIS	GCA_006429715.1	NO	NO	2019
FSIS11921838	PDT000522024.1		USA:TX	AAFIZS	Product-Raw-Intact-Siluriformes	Seafood	environmental/other	PDS000046533.5	USDA-FSIS	GCA_006429975.1	NO	NO	2019
FSIS11922214	PDT000538769.1		USA:TX	AAHZSK	animal-swine-sow	Swine	environmental/other	PDS000085033.80	USDA-FSIS	GCA_007454095.1	NO	NO	2019
FSIS11926744	PDT000639000.1		USA:TX	AAQCQE	Product-Raw-Ground,ComminutedorOtherwiseNonintact-Pork	Swine	environmental/other	PDS000032437.45	USDA-FSIS	GCA_011474465.1	NO	NO	2019
FSIS11918689	PDT000482506.2		USA:VA	AAFYYZ	animal-swine-marketswine	Swine	environmental/other	PDS000027076.548	USDA-FSIS	GCA_006683185.1	NO	NO	2019
FSIS11918905	PDT000479542.2		USA:VA	AAGJXC	Product-Raw-Ground,ComminutedorOtherwiseNonintact-Pork	Swine	environmental/other		USDA-FSIS	GCA_006836505.1	NO	NO	2019
FSIS31901624	PDT000473453.1		USA:VT	AAHYJN	Product-Raw-Intact-Pork	Swine	environmental/other	PDS000027076.548	USDA-FSIS	GCA_007436365.1	NO	NO	2019
FSIS21923823	PDT000484751.2		USA:WA	AAFZAQ	comminutedchicken	Chicken	environmental/other	PDS000032396.130	USDA-FSIS	GCA_006684305.1	NO	NO	2019
FSIS21923894	PDT000485807.2		USA:WA	AAFYZS	comminutedchicken	Chicken	environmental/other	PDS000032396.130	USDA-FSIS	GCA_006685225.1	NO	NO	2019
FSIS31901791	PDT000488875.2		USA:WA	AAFZAG	comminutedchicken	Chicken	environmental/other	PDS000032396.130	USDA-FSIS	GCA_006685585.1	NO	NO	2019
FSIS11918399	PDT000477148.2		USA:WA	AAGDTT	comminutedchicken	Chicken	environmental/other	PDS000032396.130	USDA-FSIS	GCA_006748005.1	NO	NO	2019
FSIS11920174	PDT000495398.2		USA:WA	AAGKAA	comminutedchicken	Chicken	environmental/other	PDS000032396.130	USDA-FSIS	GCA_006838255.1	NO	NO	2019
FSIS21923476	PDT000465138.1		USA:WA	AAHXRF	comminutedchicken	Chicken	environmental/other	PDS000032396.130	USDA-FSIS	GCA_007425665.1	NO	NO	2019
FSIS11918079	PDT000469397.1		USA:WA	AAHYAW	comminutedchicken	Chicken	environmental/other	PDS000032396.130	USDA-FSIS	GCA_007431925.1	NO	NO	2019
FSIS21925071	PDT000559792.1		USA:WA	AAJXWY	comminutedchicken	Chicken	environmental/other	PDS000032396.130	USDA-FSIS	GCA_008224445.1	NO	NO	2019
FSIS31902860	PDT000640093.1		USA:WA	AAPMHB	comminutedchicken	Chicken	environmental/other	PDS000032396.130	USDA-FSIS	GCA_011187775.1	NO	NO	2019
FSIS11920110	PDT000491844.2		USA:WI	AAGEBE	animal-cattle-dairycow	Cattle	environmental/other	PDS000032397.164	USDA-FSIS	GCA_006751165.1	NO	NO	2019
FSIS11926535	PDT000639078.1		USA:WI	AAOXKJ	comminutedbeef	Cattle	environmental/other	PDS000027077.222	USDA-FSIS	GCA_010925845.1	NO	NO	2019
FSIS31901829	PDT000492006.2		USA:WI	AAGEBL	rawintactchicken	Chicken	environmental/other	PDS000032459.91	USDA-FSIS	GCA_006751315.1	NO	NO	2019
FSIS21925929	PDT000627469.1		USA:WI	AAPAVJ	chickencarcass	Chicken	environmental/other	PDS000027076.548	USDA-FSIS	GCA_010928535.1	NO	NO	2019
FSIS21924535	PDT000519252.1		USA:WI	AAFHEW	Product-Raw-Ground,ComminutedorOtherwiseNonintact-Pork	Swine	environmental/other	PDS000032395.308	USDA-FSIS	GCA_006400275.1	NO	NO	2019
FSIS21924616	PDT000523102.1		USA:WI	AAFJUD	Product-Raw-Ground,ComminutedorOtherwiseNonintact-Pork	Swine	environmental/other	PDS000032400.61	USDA-FSIS	GCA_006459065.1	NO	NO	2019
FSIS31901883	PDT000496455.2		USA:WI	AAFZDC	Product-Raw-Ground,ComminutedorOtherwiseNonintact-Pork	Swine	environmental/other	PDS000037637.47	USDA-FSIS	GCA_006686725.1	NO	NO	2019
FSIS11919527	PDT000485598.2		USA:WI	AAGDZX	Product-Raw-Ground,ComminutedorOtherwiseNonintact-Pork	Swine	environmental/other	PDS000085035.4	USDA-FSIS	GCA_006750725.1	NO	NO	2019
FSIS11919065	PDT000479845.2		USA:WI	AAGHUA	Product-Raw-Ground,ComminutedorOtherwiseNonintact-Pork	Swine	environmental/other	PDS000027076.548	USDA-FSIS	GCA_006807445.1	NO	NO	2019
FSIS11919288	PDT000483503.2		USA:WI	AAGHVJ	Product-Raw-Ground,ComminutedorOtherwiseNonintact-Pork	Swine	environmental/other	PDS000085035.4	USDA-FSIS	GCA_006808645.1	NO	NO	2019
FSIS31901661	PDT000479735.2		USA:WI	AAGJXM	Product-Raw-Ground,ComminutedorOtherwiseNonintact-Pork	Swine	environmental/other	PDS000027079.12	USDA-FSIS	GCA_006836825.1	NO	NO	2019
FSIS11921367	PDT000509395.2		USA:WI	AAIYQX	Product-Raw-Ground,ComminutedorOtherwiseNonintact-Pork	Swine	environmental/other	PDS000037637.47	USDA-FSIS	GCA_007823785.1	NO	NO	2019
FSIS21925437	PDT000587710.1		USA:WI	AAKVPG	Product-Raw-Ground,ComminutedorOtherwiseNonintact-Pork	Swine	environmental/other	PDS000037637.47	USDA-FSIS	GCA_008596145.1	NO	NO	2019
FSIS11924744	PDT000590175.1		USA:WI	AALAIQ	Product-Raw-Ground,ComminutedorOtherwiseNonintact-Pork	Swine	environmental/other	PDS000037637.47	USDA-FSIS	GCA_008666995.1	NO	NO	2019
FSIS21925741	PDT000607968.1		USA:WI	AAMCDP	Product-Raw-Ground,ComminutedorOtherwiseNonintact-Pork	Swine	environmental/other	PDS000051934.2	USDA-FSIS	GCA_009141165.1	NO	NO	2019
FSIS21926202	PDT000640098.1		USA:WI	AAOPFY	Product-Raw-Ground,ComminutedorOtherwiseNonintact-Pork	Swine	environmental/other	PDS000037637.47	USDA-FSIS	GCA_010788725.1	NO	NO	2019
FSIS31902873	PDT000639646.1		USA:WI	AAOSSM	Product-Raw-Ground,ComminutedorOtherwiseNonintact-Pork	Swine	environmental/other	PDS000037637.47	USDA-FSIS	GCA_010968915.1	NO	NO	2019
FSIS31903055	PDT000664358.1		USA:WI	AAPOLP	Product-Raw-Ground,ComminutedorOtherwiseNonintact-Pork	Swine	environmental/other	PDS000037637.47	USDA-FSIS	GCA_011212125.1	NO	NO	2019
FSIS21926082	PDT000629945.1		USA:WI	AAQJXK	Product-Raw-Ground,ComminutedorOtherwiseNonintact-Pork	Swine	environmental/other	PDS000032458.74	USDA-FSIS	GCA_011578985.1	NO	NO	2019
FSIS12028021	PDT000669194.1		USA:AL	AAPOSQ	rawintactchicken	Chicken	environmental/other	PDS000027076.548	USDA-FSIS	GCA_011215765.1	NO	NO	2020
FSIS22027072	PDT000687004.1		USA:AL	AAQORR	Product-Raw-Ground,ComminutedorOtherwiseNonintact-Pork	Swine	environmental/other	PDS000032458.74	USDA-FSIS	GCA_011653415.1	NO	NO	2020
FSIS22027684	PDT000720876.1		USA:AR	AASALV	comminutedchicken	Chicken	environmental/other	PDS000027076.548	USDA-FSIS	GCA_012244385.1	NO	NO	2020
FSIS22027094	PDT000688034.1		USA:CA	AAPEQX	comminutedchicken	Chicken	environmental/other	PDS000032417.95	USDA-FSIS	GCA_011003635.1	NO	NO	2020
FSIS22027205	PDT000691431.1		USA:CA	AAQRHH	comminutedchicken	Chicken	environmental/other	PDS000032417.95	USDA-FSIS	GCA_011691855.1	NO	NO	2020
FSIS22028065	PDT000739552.1		USA:CA	AATSUU	rawintactchicken	Chicken	environmental/other	PDS000032417.95	USDA-FSIS	GCA_013120835.1	NO	NO	2020
FSIS12030866	PDT000771190.1		USA:CA	AAUGHE	comminutedchicken	Chicken	environmental/other	PDS000032417.95	USDA-FSIS	GCA_013661495.1	NO	NO	2020
FSIS22028347	PDT000769252.1		USA:CA	AAUHNX	comminutedchicken	Chicken	environmental/other	PDS000032417.95	USDA-FSIS	GCA_013678915.1	NO	NO	2020
FSIS12031035	PDT000762785.1		USA:CA	AAUKZM	comminutedchicken	Chicken	environmental/other	PDS000032417.95	USDA-FSIS	GCA_013734155.1	NO	NO	2020
FSIS12030836	PDT000762675.1		USA:CA	AAULDT	comminutedchicken	Chicken	environmental/other	PDS000032417.95	USDA-FSIS	GCA_013736645.1	NO	NO	2020
FSIS12030724	PDT000762610.1		USA:CA	AAULFY	comminutedchicken	Chicken	environmental/other	PDS000032417.95	USDA-FSIS	GCA_013738075.1	NO	NO	2020
FSIS32003607	PDT000788098.1		USA:CA	AAVRHN	rawintactchicken	Chicken	environmental/other	PDS000032417.95	USDA-FSIS	GCA_014371005.1	NO	NO	2020
FSIS12035794	PDT000897388.1		USA:CA	AAXTWZ	comminutedchicken	Chicken	environmental/other	PDS000085035.4	USDA-FSIS	GCA_015928125.1	NO	NO	2020
FSIS22028246	PDT000761931.1		USA:CO	AAULYU	Product-Raw-Ground,ComminutedorOtherwiseNonintact-Pork	Swine	environmental/other	PDS000032395.308	USDA-FSIS	GCA_013747935.1	NO	NO	2020
FSIS12036992	PDT000933466.1		USA:CO	AAYTKF	Product-Raw-Ground,ComminutedorOtherwiseNonintact-Pork	Swine	environmental/other	PDS000003971.57	USDA-FSIS	GCA_016689135.1	NO	NO	2020
FSIS22027485	PDT000712496.1		USA:GA	AAQUTJ	Product-Raw-Ground,ComminutedorOtherwiseNonintact-Pork	Swine	environmental/other	PDS000027076.548	USDA-FSIS	GCA_011739055.1	NO	NO	2020
FSIS22028251	PDT000773945.1		USA:GA	AAUEUK	Product-Raw-Ground,ComminutedorOtherwiseNonintact-Pork	Swine	environmental/other	PDS000027076.548	USDA-FSIS	GCA_013628175.1	NO	NO	2020
FSIS12030446	PDT000736087.1		USA:IA	AATSKR	Product-Raw-Intact-Pork	Swine	environmental/other	PDS000032458.74	USDA-FSIS	GCA_013113175.1	NO	NO	2020
FSIS12031720	PDT000785120.1		USA:IA	AAUBIA	Product-Raw-Intact-Pork	Swine	environmental/other	PDS000029534.23	USDA-FSIS	GCA_013502115.1	NO	NO	2020
FSIS12031259	PDT000764575.1		USA:IA	AAUKDW	Product-Raw-Intact-Pork	Swine	environmental/other	PDS000032395.308	USDA-FSIS	GCA_013720705.1	NO	NO	2020
FSIS32003605	PDT000788094.1		USA:IA	AAVRHS	Product-Raw-Ground,ComminutedorOtherwiseNonintact-Pork	Swine	environmental/other	PDS000032395.308	USDA-FSIS	GCA_014370925.1	NO	NO	2020
FSIS12033000	PDT000836888.1		USA:ID	AAWDJK	animal-swine-marketswine	Swine	environmental/other	PDS000027076.548	USDA-FSIS	GCA_014600575.1	NO	NO	2020
FSIS12029077	PDT000706431.1		USA:IL	AAQFAQ	comminutedbeef	Cattle	environmental/other	PDS000027076.548	USDA-FSIS	GCA_011508025.1	NO	NO	2020
FSIS12029067	PDT000706200.1		USA:IL	AAPTJK	Product-Raw-Ground,ComminutedorOtherwiseNonintact-Pork	Swine	environmental/other	PDS000032395.308	USDA-FSIS	GCA_011296005.1	NO	NO	2020
FSIS32003401	PDT000702860.1		USA:IL	AAPXCN	Product-Raw-Ground,ComminutedorOtherwiseNonintact-Pork	Swine	environmental/other	PDS000032400.61	USDA-FSIS	GCA_011385855.1	NO	NO	2020
FSIS22027972	PDT000739559.1		USA:IL	AATSUQ	Product-Raw-Ground,ComminutedorOtherwiseNonintact-Pork	Swine	environmental/other	PDS000073454.1	USDA-FSIS	GCA_013120695.1	NO	NO	2020
FSIS22028575	PDT000784226.2		USA:IL	AAUBOW	Product-Raw-Ground,ComminutedorOtherwiseNonintact-Pork	Swine	environmental/other	PDS000085035.4	USDA-FSIS	GCA_013496585.1	NO	NO	2020
FSIS32003577	PDT000785234.1		USA:IL	AAUBEA	Product-Raw-Ground,ComminutedorOtherwiseNonintact-Pork	Swine	environmental/other	PDS000032395.308	USDA-FSIS	GCA_013500215.1	NO	NO	2020
FSIS22028538	PDT000781230.1		USA:IL	AAUDGE	Product-Raw-Ground,ComminutedorOtherwiseNonintact-Pork	Swine	environmental/other	PDS000032395.308	USDA-FSIS	GCA_013572755.1	NO	NO	2020
FSIS12031537	PDT000771469.1		USA:IL	AAUGCA	Product-Raw-Ground,ComminutedorOtherwiseNonintact-Pork	Swine	environmental/other	PDS000028150.3	USDA-FSIS	GCA_013658035.1	NO	NO	2020
FSIS12030857	PDT000762761.1		USA:IL	AAULAO	Product-Raw-Ground,ComminutedorOtherwiseNonintact-Pork	Swine	environmental/other	PDS000032397.164	USDA-FSIS	GCA_013734575.1	NO	NO	2020
FSIS12031108	PDT000762694.1		USA:IL	AAULDA	Product-Raw-Ground,ComminutedorOtherwiseNonintact-Pork	Swine	environmental/other	PDS000029106.22	USDA-FSIS	GCA_013736165.1	NO	NO	2020
FSIS22027824	PDT000724311.1		USA:IL	AAWCGV	Product-Raw-Ground,ComminutedorOtherwiseNonintact-Pork	Swine	environmental/other	PDS000032395.308	USDA-FSIS	GCA_014582615.1	NO	NO	2020
FSIS12035117	PDT000873724.1		USA:IL	AAWYAH	animal-swine-marketswine	Swine	environmental/other	PDS000028312.15	USDA-FSIS	GCA_015176305.1	NO	NO	2020
FSIS12030142	PDT000727425.1		USA:IN	AAVZBH	animal-swine-marketswine	Swine	environmental/other	PDS000027076.548	USDA-FSIS	GCA_014522945.1	NO	NO	2020
FSIS12031924	PDT000800144.1		USA:KS	AAVFIM	animal-cattle-heifer	Cattle	environmental/other	PDS000032395.308	USDA-FSIS	GCA_014045085.1	NO	NO	2020
FSIS12036259	PDT000913451.1		USA:KS	AAXVER	Animal-Swine-Sow(cecal)	Swine	environmental/other	PDS000032417.95	USDA-FSIS	GCA_016058195.1	NO	NO	2020
FSIS12030772	PDT000762720.1		USA:KY	AAULBY	Product-Raw-Ground,ComminutedorOtherwiseNonintact-Pork	Swine	environmental/other	PDS000032395.308	USDA-FSIS	GCA_013735095.1	NO	NO	2020
FSIS12029493	PDT000769290.1		USA:MA	AAUHMI	Animal-Goat	Goat	environmental/other	PDS000027077.222	USDA-FSIS	GCA_013682495.1	NO	NO	2020
FSIS32003219	PDT000673767.1		USA:MA	AAPPKV	Product-Raw-Ground,ComminutedorOtherwiseNonintact-Pork	Swine	environmental/other	PDS000056320.1	USDA-FSIS	GCA_011230275.1	NO	NO	2020
FSIS12029226	PDT000708664.1		USA:MA	AAQFJN	Product-Raw-Ground,ComminutedorOtherwiseNonintact-Pork	Swine	environmental/other	PDS000027076.548	USDA-FSIS	GCA_011512435.1	NO	NO	2020
FSIS32003504	PDT000714614.1		USA:MA	AAQVWK	Product-Raw-Ground,ComminutedorOtherwiseNonintact-Pork	Swine	environmental/other	PDS000027076.548	USDA-FSIS	GCA_011760405.1	NO	NO	2020
FSIS22027844	PDT000725012.1		USA:MA	AAWCEQ	Product-Raw-Ground,ComminutedorOtherwiseNonintact-Pork	Swine	environmental/other	PDS000027076.548	USDA-FSIS	GCA_014580915.1	NO	NO	2020
FSIS12033261	PDT000836936.1		USA:MD	AAWDHT	Animal-Goat	Goat	environmental/other	PDS000085033.80	USDA-FSIS	GCA_014599295.1	NO	NO	2020
FSIS12031404	PDT000770639.1		USA:MD	AAUGSU	Product-Raw-Ground,ComminutedorOtherwiseNonintact-Pork	Swine	environmental/other	PDS000032395.308	USDA-FSIS	GCA_013667635.1	NO	NO	2020
FSIS12030726	PDT000762608.1		USA:ME	AAULGB	rawintactchicken	Chicken	environmental/other	PDS000027076.548	USDA-FSIS	GCA_013738095.1	NO	NO	2020
FSIS12034066	PDT000851373.1		USA:MI	AAWZIE	animal-cattle-beefcow	Cattle	environmental/other	PDS000032400.61	USDA-FSIS	GCA_015201525.1	NO	NO	2020
FSIS12028703	PDT000690386.1		USA:MI	AAQRJL	Product-Raw-Ground,ComminutedorOtherwiseNonintact-Pork	Swine	environmental/other	PDS000032395.308	USDA-FSIS	GCA_011693535.1	NO	NO	2020
FSIS22027973	PDT000734600.1		USA:MI	AATRUC	Product-Raw-Ground,ComminutedorOtherwiseNonintact-Pork	Swine	environmental/other	PDS000032395.308	USDA-FSIS	GCA_013096995.1	NO	NO	2020
FSIS12029356	PDT000729301.1		USA:MI	AAVZDQ	Product-Raw-Ground,ComminutedorOtherwiseNonintact-Pork	Swine	environmental/other	PDS000032400.61	USDA-FSIS	GCA_014524185.1	NO	NO	2020
FSIS22027843	PDT000725008.1		USA:MI	AAWCEP	Product-Raw-Ground,ComminutedorOtherwiseNonintact-Pork	Swine	environmental/other	PDS000029534.23	USDA-FSIS	GCA_014580885.1	NO	NO	2020
FSIS12033115	PDT000836899.1		USA:MI	AAWDIZ	Product-Raw-Ground,ComminutedorOtherwiseNonintact-Pork	Swine	environmental/other	PDS000032395.308	USDA-FSIS	GCA_014600195.1	NO	NO	2020
FSIS12033819	PDT000843638.1		USA:MI	AAWGXE	Product-Raw-Ground,ComminutedorOtherwiseNonintact-Pork	Swine	environmental/other	PDS000032397.164	USDA-FSIS	GCA_014718295.1	NO	NO	2020
FSIS12036166	PDT000904704.1		USA:MI	AAXQOK	Product-Raw-Ground,ComminutedorOtherwiseNonintact-Pork	Swine	environmental/other	PDS000027078.37	USDA-FSIS	GCA_015851355.1	NO	NO	2020
FSIS12032273	PDT000806716.1		USA:MN	AAVJLP	Product-Raw-Ground,ComminutedorOtherwiseNonintact-Pork	Swine	environmental/other	PDS000027076.548	USDA-FSIS	GCA_014150185.1	NO	NO	2020
FSIS12036994	PDT000933465.1		USA:MN	AAYTKJ	Product-Raw-Intact-Pork	Swine	environmental/other	PDS000032395.308	USDA-FSIS	GCA_016689115.1	NO	NO	2020
FSIS12031824	PDT000788971.1		USA:MO	AATYUZ	Product-Raw-Ground,ComminutedorOtherwiseNonintact-Pork	Swine	environmental/other	PDS000085033.80	USDA-FSIS	GCA_013582455.1	NO	NO	2020
FSIS32003448	PDT000709736.1		USA:NC	AAQSRJ	Product-Raw-Ground,ComminutedorOtherwiseNonintact-Pork	Swine	environmental/other		USDA-FSIS	GCA_011710535.1	NO	NO	2020
FSIS12031632	PDT000781248.1		USA:NC	AAUDFP	Product-Raw-Ground,ComminutedorOtherwiseNonintact-Pork	Swine	environmental/other	PDS000032400.61	USDA-FSIS	GCA_013568595.1	NO	NO	2020
FSIS22028189	PDT000753703.1		USA:NC	AAUNZK	Product-Raw-Ground,ComminutedorOtherwiseNonintact-Pork	Swine	environmental/other	PDS000029534.23	USDA-FSIS	GCA_013777725.1	NO	NO	2020
FSIS12032630	PDT000817585.1		USA:NC	AAVNOU	Product-Raw-Intact-Pork	Swine	environmental/other	PDS000029569.14	USDA-FSIS	GCA_014276985.1	NO	NO	2020
FSIS12036479	PDT000922544.1		USA:NC	AAYHBN	Product-Raw-Ground,ComminutedorOtherwiseNonintact-Pork	Swine	environmental/other	PDS000078068.1	USDA-FSIS	GCA_016351185.1	NO	NO	2020
FSIS12036815	PDT000931628.1		USA:NE	AAYSFZ	Animal-Cattle-Steer(cecal)	Cattle	environmental/other	PDS000032397.164	USDA-FSIS	GCA_016626805.1	NO	NO	2020
FSIS32003153	PDT000669074.1		USA:NE	AAPOSO	Product-Raw-Ground,ComminutedorOtherwiseNonintact-Pork	Swine	environmental/other	PDS000032395.308	USDA-FSIS	GCA_011215805.1	NO	NO	2020
FSIS12028877	PDT000693906.1		USA:NE	AAPRAR	Product-Raw-Ground,ComminutedorOtherwiseNonintact-Pork	Swine	environmental/other	PDS000032437.45	USDA-FSIS	GCA_011252255.1	NO	NO	2020
FSIS12029039	PDT000703375.1		USA:NE	AAPXFI	Product-Raw-Ground,ComminutedorOtherwiseNonintact-Pork	Swine	environmental/other	PDS000083027.1	USDA-FSIS	GCA_011387575.1	NO	NO	2020
FSIS12029024	PDT000709772.1		USA:NE	AAQSQX	animal-swine-marketswine	Swine	environmental/other	PDS000032459.91	USDA-FSIS	GCA_011710275.1	NO	NO	2020
FSIS22028098	PDT000743750.1		USA:NE	AATUCV	Product-Raw-Ground,ComminutedorOtherwiseNonintact-Pork	Swine	environmental/other	PDS000027076.548	USDA-FSIS	GCA_013150705.1	NO	NO	2020
FSIS32003593	PDT000785252.1		USA:NE	AAUBDN	Product-Raw-Ground,ComminutedorOtherwiseNonintact-Pork	Swine	environmental/other	PDS000032395.308	USDA-FSIS	GCA_013500075.1	NO	NO	2020
FSIS12031512	PDT000771472.1		USA:NE	AAUGBY	Product-Raw-Intact-Pork	Swine	environmental/other	PDS000032397.164	USDA-FSIS	GCA_013658295.1	NO	NO	2020
FSIS22028356	PDT000769246.1		USA:NE	AAUHOE	Product-Raw-Ground,ComminutedorOtherwiseNonintact-Pork	Swine	environmental/other	PDS000027076.548	USDA-FSIS	GCA_013679035.1	NO	NO	2020
FSIS22026683	PDT000669076.1		USA:NJ	AAPNUJ	Product-Raw-Ground,ComminutedorOtherwiseNonintact-Pork	Swine	environmental/other	PDS000032462.4	USDA-FSIS	GCA_011198875.1	NO	NO	2020
FSIS32003626	PDT000793947.1		USA:NJ	AATXMB	Product-Raw-Ground,ComminutedorOtherwiseNonintact-Pork	Swine	environmental/other	PDS000032395.308	USDA-FSIS	GCA_013478565.1	NO	NO	2020
FSIS12034125	PDT000851389.1		USA:NJ	AAWZHN	Product-Raw-Ground,ComminutedorOtherwiseNonintact-Pork	Swine	environmental/other	PDS000085033.80	USDA-FSIS	GCA_015201205.1	NO	NO	2020
FSIS12029634	PDT000725521.1		USA:NY	AAWCFN	Animal-Calf-BobVeal	Cattle	environmental/other	PDS000032397.164	USDA-FSIS	GCA_014581335.1	NO	NO	2020
FSIS12033240	PDT000836913.1		USA:NY	AAWDIO	Animal-Calf-BobVeal	Cattle	environmental/other	PDS000032397.164	USDA-FSIS	GCA_014600225.1	NO	NO	2020
FSIS12034124	PDT000851390.1		USA:NY	AAWZHM	rawintactchicken	Chicken	environmental/other	PDS000032397.164	USDA-FSIS	GCA_015201165.1	NO	NO	2020
FSIS12035159	PDT000885193.1		USA:NY	AAXFIR	comminutedchicken	Chicken	environmental/other	PDS000032397.164	USDA-FSIS	GCA_015375985.1	NO	NO	2020
FSIS12031698	PDT000787314.1		USA:NY	AAUAFV	Product-Raw-Ground,ComminutedorOtherwiseNonintact-Pork	Swine	environmental/other	PDS000027076.548	USDA-FSIS	GCA_013524095.1	NO	NO	2020
FSIS12033553	PDT000836954.1		USA:OH	AAWDHC	comminutedbeef	Cattle	environmental/other	PDS000027076.548	USDA-FSIS	GCA_014599755.1	NO	NO	2020
FSIS22027586	PDT000717482.1		USA:OH	AARKAR	Product-Raw-Ground,ComminutedorOtherwiseNonintact-Pork	Swine	environmental/other	PDS000037637.47	USDA-FSIS	GCA_011999765.1	NO	NO	2020
FSIS12032274	PDT000806718.1		USA:OH	AAVJLO	Product-Raw-Ground,ComminutedorOtherwiseNonintact-Pork	Swine	environmental/other	PDS000032459.91	USDA-FSIS	GCA_014150245.1	NO	NO	2020
FSIS12035527	PDT000885216.1		USA:OH	AAXEZN	animal-swine-sow	Swine	environmental/other	PDS000032395.308	USDA-FSIS	GCA_015370845.1	NO	NO	2020
FSIS12033804	PDT000843622.1		USA:OK	AAWGXS	animal-swine-marketswine	Swine	environmental/other	PDS000085033.80	USDA-FSIS	GCA_014718855.1	NO	NO	2020
FSIS22027300	PDT000708640.1		USA:OR	AAQFLS	product-raw-intact-beef	Cattle	environmental/other	PDS000030658.13	USDA-FSIS	GCA_011513565.1	NO	NO	2020
FSIS12031696	PDT000794895.1		USA:PA	AATZPK	product-raw-intact-beef	Cattle	environmental/other	PDS000032395.308	USDA-FSIS	GCA_013555675.1	NO	NO	2020
FSIS22028351	PDT000769231.1		USA:PA	AAUHOP	comminutedbeef	Cattle	environmental/other	PDS000085033.80	USDA-FSIS	GCA_013679125.1	NO	NO	2020
FSIS22028163	PDT000753766.1		USA:PA	AAUNXP	comminutedbeef	Cattle	environmental/other	PDS000032459.91	USDA-FSIS	GCA_013776765.1	NO	NO	2020
FSIS22026820	PDT000672577.1		USA:PA	AAPVZO	Product-Raw-Ground,ComminutedorOtherwiseNonintact-Pork	Swine	environmental/other	PDS000032395.308	USDA-FSIS	GCA_011337425.1	NO	NO	2020
FSIS22027974	PDT000734586.1		USA:PA	AATRNY	Product-Raw-Ground,ComminutedorOtherwiseNonintact-Pork	Swine	environmental/other	PDS000027076.548	USDA-FSIS	GCA_013093215.1	NO	NO	2020
FSIS12030339	PDT000729309.1		USA:PA	AAVZCV	Product-Raw-Ground,ComminutedorOtherwiseNonintact-Pork	Swine	environmental/other	PDS000032456.87	USDA-FSIS	GCA_014524105.1	NO	NO	2020
FSIS12034047	PDT000849560.1		USA:PA	AAWJPN	animal-swine-sow	Swine	environmental/other	PDS000032395.308	USDA-FSIS	GCA_014782775.1	NO	NO	2020
FSIS12034034	PDT000849557.1		USA:PA	AAWJPQ	animal-swine-sow	Swine	environmental/other	PDS000027076.548	USDA-FSIS	GCA_014782815.1	NO	NO	2020
FSIS32003180	PDT000671568.1		USA:TN	AAPOBR	Product-Raw-Ground,ComminutedorOtherwiseNonintact-Pork	Swine	environmental/other	PDS000032396.130	USDA-FSIS	GCA_011204555.1	NO	NO	2020
FSIS22026669	PDT000669804.1		USA:TN	AAPOXG	Product-Raw-Ground,ComminutedorOtherwiseNonintact-Pork	Swine	environmental/other	PDS000032456.87	USDA-FSIS	GCA_011218345.1	NO	NO	2020
FSIS22027272	PDT000692353.1		USA:TN	AAPSRE	Product-Raw-Ground,ComminutedorOtherwiseNonintact-Pork	Swine	environmental/other	PDS000027076.548	USDA-FSIS	GCA_011279305.1	NO	NO	2020
FSIS22026905	PDT000676986.1		USA:TN	AAPWIH	Product-Raw-Ground,ComminutedorOtherwiseNonintact-Pork	Swine	environmental/other	PDS000032462.4	USDA-FSIS	GCA_011351505.1	NO	NO	2020
FSIS22027476	PDT000712522.1		USA:TN	AAQUWP	Product-Raw-Ground,ComminutedorOtherwiseNonintact-Pork	Swine	environmental/other	PDS000027076.548	USDA-FSIS	GCA_011740375.1	NO	NO	2020
FSIS12029825	PDT000721243.1		USA:TN	AASCQC	Product-Raw-Ground,ComminutedorOtherwiseNonintact-Pork	Swine	environmental/other	PDS000027076.548	USDA-FSIS	GCA_012283345.1	NO	NO	2020
FSIS22028382	PDT000770568.1		USA:TN	AAUGVJ	Product-Raw-Ground,ComminutedorOtherwiseNonintact-Pork	Swine	environmental/other	PDS000028312.15	USDA-FSIS	GCA_013669395.1	NO	NO	2020
FSIS22028292	PDT000762816.1		USA:TN	AAUKYR	Product-Raw-Ground,ComminutedorOtherwiseNonintact-Pork	Swine	environmental/other	PDS000029534.23	USDA-FSIS	GCA_013733055.1	NO	NO	2020
FSIS12034905	PDT000872816.1		USA:TN	AAWWWF	Product-Raw-Ground,ComminutedorOtherwiseNonintact-Pork	Swine	environmental/other	PDS000032395.308	USDA-FSIS	GCA_015134815.1	NO	NO	2020
FSIS12034064	PDT000851368.1		USA:TN	AAWZIG	animal-swine-marketswine	Swine	environmental/other	PDS000027076.548	USDA-FSIS	GCA_015201665.1	NO	NO	2020
FSIS12137230	PDT000946137.1		USA:TN	AAZEOM	Animal-Swine-Sow(cecal)	Swine	environmental/other	PDS000032398.30	USDA-FSIS	GCA_017173915.1	NO	NO	2020
FSIS12033815	PDT000843631.1		USA:TX	AAWGXJ	comminutedbeef	Cattle	environmental/other		USDA-FSIS	GCA_014718675.1	NO	NO	2020
FSIS12137333	PDT000943146.1		USA:TX	AAZFLZ	comminutedbeef	Cattle	environmental/other	PDS000099344.1	USDA-FSIS	GCA_017193875.1	NO	NO	2020
FSIS12031046	PDT000760246.1		USA:TX	AAUMQO	rawintactchicken	Chicken	environmental/other	PDS000032397.164	USDA-FSIS	GCA_013758495.1	NO	NO	2020
FSIS12031386	PDT000768915.1		USA:TX	AAUHRZ	Product-Raw-Ground,ComminutedorOtherwiseNonintact-Pork	Swine	environmental/other	PDS000032397.164	USDA-FSIS	GCA_013681215.1	NO	NO	2020
FSIS22027859	PDT000725401.1		USA:TX	AAWCFU	Product-Raw-Ground,ComminutedorOtherwiseNonintact-Pork	Swine	environmental/other	PDS000099334.1	USDA-FSIS	GCA_014581475.1	NO	NO	2020
FSIS12029815	PDT000719990.1		USA:VA	AARQOZ	comminutedchicken	Chicken	environmental/other	PDS000085033.80	USDA-FSIS	GCA_012105855.1	NO	NO	2020
FSIS12030341	PDT000729320.1		USA:VA	AAVZCS	comminutedchicken	Chicken	environmental/other	PDS000027076.548	USDA-FSIS	GCA_014523875.1	NO	NO	2020
FSIS22027004	PDT000683144.1		USA:WI	AAPDZS	Product-Raw-Ground,ComminutedorOtherwiseNonintact-Pork	Swine	environmental/other	PDS000032397.164	USDA-FSIS	GCA_010985965.1	NO	NO	2020
FSIS22026671	PDT000669805.1		USA:WI	AAPOUM	Product-Raw-Ground,ComminutedorOtherwiseNonintact-Pork	Swine	environmental/other	PDS000037637.47	USDA-FSIS	GCA_011216405.1	NO	NO	2020
FSIS22027448	PDT000710654.1		USA:WI	AAQTAU	Product-Raw-Ground,ComminutedorOtherwiseNonintact-Pork	Swine	environmental/other	PDS000032458.74	USDA-FSIS	GCA_011716735.1	NO	NO	2020
FSIS22027717	PDT000722094.1		USA:WI	AASFIM	Product-Raw-Ground,ComminutedorOtherwiseNonintact-Pork	Swine	environmental/other	PDS000027076.548	USDA-FSIS	GCA_012318105.1	NO	NO	2020
FSIS22028462	PDT000771797.1		USA:WI	AAUFVM	Product-Raw-Ground,ComminutedorOtherwiseNonintact-Pork	Swine	environmental/other	PDS000027076.548	USDA-FSIS	GCA_013656055.1	NO	NO	2020
FSIS12031251	PDT000762831.1		USA:WI	AAUKYD	Product-Raw-Ground,ComminutedorOtherwiseNonintact-Pork	Swine	environmental/other	PDS000085033.80	USDA-FSIS	GCA_013733195.1	NO	NO	2020
FSIS12030942	PDT000762722.1		USA:WI	AAULCA	Product-Raw-Ground,ComminutedorOtherwiseNonintact-Pork	Swine	environmental/other	PDS000032459.91	USDA-FSIS	GCA_013735925.1	NO	NO	2020
FSIS12032844	PDT000824041.1		USA:WI	AAVQKQ	Product-Raw-Ground,ComminutedorOtherwiseNonintact-Pork	Swine	environmental/other	PDS000029534.23	USDA-FSIS	GCA_014355475.1	NO	NO	2020
FSIS12034461	PDT000872741.1		USA:WI	AAWWFD	Product-Raw-Ground,ComminutedorOtherwiseNonintact-Pork	Swine	environmental/other	PDS000032417.95	USDA-FSIS	GCA_015165615.1	NO	NO	2020
FSIS12034693	PDT000873677.1		USA:WI	AAWYCD	Product-Raw-Ground,ComminutedorOtherwiseNonintact-Pork	Swine	environmental/other	PDS000037637.47	USDA-FSIS	GCA_015177075.1	NO	NO	2020
FSIS12036621	PDT000922572.1		USA:WI	AAYHAT	Animal-Swine-Sow(cecal)	Swine	environmental/other	PDS000037637.47	USDA-FSIS	GCA_016350585.1	NO	NO	2020
FSIS12036829	PDT000926390.1		USA:WI	AAYLFT	Product-Raw-Ground,ComminutedorOtherwiseNonintact-Pork	Swine	environmental/other	PDS000037637.47	USDA-FSIS	GCA_016459565.1	NO	NO	2020
FSIS12139609	PDT001038115.1		USA:CA	ABAUZQ	Product-Raw-Ground,ComminutedorOtherwiseNonintact-Pork	Swine	environmental/other	PDS000032396.130	USDA-FSIS	GCA_018859545.1	NO	NO	2021
FSIS12140206	PDT001067494.1		USA:IA	ABAVPF	Product-Raw-Ground,ComminutedorOtherwiseNonintact-Pork	Swine	environmental/other	PDS000027076.548	USDA-FSIS	GCA_018872285.1	NO	NO	2021
FSIS12140229	PDT001067513.1		USA:IL	ABAVOK	Product-Raw-Ground,ComminutedorOtherwiseNonintact-Pork	Swine	environmental/other	PDS000027076.548	USDA-FSIS	GCA_018871885.1	NO	NO	2021
FSIS12137799	PDT000967108.1		USA:ME	AAYXET	rawintactchicken	Chicken	environmental/other	PDS000027077.222	USDA-FSIS	GCA_016992575.1	NO	NO	2021
FSIS12139173	PDT001009518.1		USA:MI	ABAEUY	Product-Raw-Ground,ComminutedorOtherwiseNonintact-Pork	Swine	environmental/other	PDS000046533.5	USDA-FSIS	GCA_018110405.1	NO	NO	2021
FSIS12139655	PDT001025569.1		USA:MS	ABALWJ	Animal-Chicken-YoungChicken(cecal)	Chicken	environmental/other	PDS000085033.80	USDA-FSIS	GCA_018358025.1	NO	NO	2021
FSIS12137884	PDT000973587.1		USA:NC	AAZCCT	Animal-Swine-MarketSwine(cecal)	Swine	environmental/other	PDS000029534.23	USDA-FSIS	GCA_017110565.1	NO	NO	2021
FSIS12138433	PDT000986492.1		USA:NC	AAZOQM	Animal-Swine-MarketSwine(cecal)	Swine	environmental/other	PDS000085035.4	USDA-FSIS	GCA_017497005.1	NO	NO	2021
FSIS12137757	PDT000954841.1		USA:NE	AAYZEB	Product-Raw-Ground,ComminutedorOtherwiseNonintact-Pork	Swine	environmental/other	PDS000032459.91	USDA-FSIS	GCA_017031615.1	NO	NO	2021
FSIS12137727	PDT000970695.1		USA:NY	AAYVWM	Animal-Cattle-DairyCow(cecal)	Cattle	environmental/other	PDS000032397.164	USDA-FSIS	GCA_016961875.1	NO	NO	2021
FSIS12137894	PDT000973620.1		USA:NY	AAZCCA	Animal-Cattle-DairyCow(cecal)	Cattle	environmental/other	PDS000032397.164	USDA-FSIS	GCA_017110045.1	NO	NO	2021
FSIS12139666	PDT001024569.1		USA:NY	ABAOOZ	Animal-Calf-BobVeal(cecal)	Cattle	environmental/other	PDS000032397.164	USDA-FSIS	GCA_018482685.1	NO	NO	2021
FSIS12138899	PDT000997201.1		USA:OH	AAZSJN	Animal-Calf-BobVeal(cecal)	Cattle	environmental/other	PDS000032397.164	USDA-FSIS	GCA_017689455.1	NO	NO	2021
FSIS12137896	PDT000973632.1		USA:OH	AAZCBO	Animal-Swine-Sow(cecal)	Swine	environmental/other	PDS000032400.61	USDA-FSIS	GCA_017109725.1	NO	NO	2021
FSIS12138767	PDT000993412.1		USA:OH	AAZRFZ	Animal-Swine-Sow(cecal)	Swine	environmental/other	PDS000027076.548	USDA-FSIS	GCA_017637285.1	NO	NO	2021
FSIS12139416	PDT001016618.1		USA:OH	ABAIPA	Product-Raw-Ground,ComminutedorOtherwiseNonintact-Pork	Swine	environmental/other	PDS000003971.57	USDA-FSIS	GCA_018229525.1	NO	NO	2021
FSIS12139406	PDT001016610.1		USA:OH	ABAIOI	Product-Raw-Ground,ComminutedorOtherwiseNonintact-Pork	Swine	environmental/other	PDS000085033.80	USDA-FSIS	GCA_018229705.1	NO	NO	2021
FSIS12138072	PDT000974012.1		USA:PA	AAZBQE	Animal-Swine-Sow(cecal)	Swine	environmental/other	PDS000032395.308	USDA-FSIS	GCA_017103535.1	NO	NO	2021
FSIS12138519	PDT000986522.1		USA:TN	AAZOMK	Product-Raw-Ground,ComminutedorOtherwiseNonintact-Pork	Swine	environmental/other	PDS000032395.308	USDA-FSIS	GCA_017494045.1	NO	NO	2021
FSIS12138565	PDT000989878.1		USA:TN	AAZPXI	Product-Raw-Ground,ComminutedorOtherwiseNonintact-Pork	Swine	environmental/other	PDS000027076.548	USDA-FSIS	GCA_017576065.1	NO	NO	2021
FSIS12138897	PDT000997198.1		USA:TN	AAZSJM	Animal-Swine-MarketSwine(cecal)	Swine	environmental/other	PDS000032395.308	USDA-FSIS	GCA_017689475.1	NO	NO	2021
FSIS12137758	PDT000954840.1		USA:WI	AAYZDY	Product-Raw-Ground,ComminutedorOtherwiseNonintact-Pork	Swine	environmental/other	PDS000032459.91	USDA-FSIS	GCA_017031635.1	NO	NO	2021
FSIS12139283	PDT001009577.1		USA:WI	ABAETX	Product-Raw-Ground,ComminutedorOtherwiseNonintact-Pork	Swine	environmental/other	PDS000037637.47	USDA-FSIS	GCA_018109685.1	NO	NO	2021
FSIS12140073	PDT001059100.1		USA:WI	ABASMD	Product-Raw-Ground,ComminutedorOtherwiseNonintact-Pork	Swine	environmental/other	PDS000037637.47	USDA-FSIS	GCA_018748865.1	NO	NO	2021
FDA92581-C	PDT000068540.3		USA:TX	AAGEMO	animalfeed	Animalfeed	environmental/other	PDS000031712.4	FDA	GCA_006757045.1	NO	NO	2001
FDA136183-2	PDT000145952.2		Indonesia	AALOFP	frozenbabyboiledclam	Seafood	environmental/other	PDS000085033.80	FDA	GCA_008915845.1	NO	NO	2001
FDA137076	PDT000120113.2		USA:CA	AALGZH	chickenbyproduct	Chicken	environmental/other	PDS000005980.10	FDA	GCA_008808295.1	NO	NO	2001
FDA181364-19	PDT000190568.2		USA:TX	AALWSK	meatbonemeal	Animalfeed	environmental/other	PDS000031712.4	FDA	GCA_009074505.1	NO	NO	2002
FDA241749	PDT000040969.3		USA:PA	AAJLIG	poultryfeed	Animalfeed	environmental/other	PDS000032395.308	FDA	GCA_008029975.1	NO	NO	2003
FDA269712	PDT000041214.4		USA:OH	AAITHB	bulkfeed	AnimalFeed	environmental/other	PDS000032398.30	FDA	GCA_007743615.1	NO	NO	2004
FDA286791-2	PDT000098205.3		India	AAIUAP	coriander	Vegetable	environmental/other	PDS000047465.1	FDA	GCA_007756535.1	NO	NO	2004
FDA286791-9	PDT000098206.2		India	AAKZPM	coriander	Vegetable	environmental/other	PDS000047465.1	FDA	GCA_008676275.1	NO	NO	2004
FDA296647	PDT000070012.3		Mexico	RSHW	frozenlobstertail	Seafood	environmental/other		FDA	GCA_003877575.1	NO	NO	2004
FDA297626-1	PDT000159016.6		USA:IA	AAGBEC	hogfeed	Animalfeed	environmental/other	PDS000032456.87	FDA	GCA_006713945.1	NO	NO	2004
FDA330819	PDT000049698.3		Brazil	AAFZML	baconflavoredbone	Animalfeed	environmental/other	PDS000029248.31	FDA	GCA_006691585.1	NO	NO	2005
FDA345155-2	PDT000185591.2		Canada	AALZDQ	pigear	Animalfeed	environmental/other	PDS000032459.91	FDA	GCA_009103465.1	NO	NO	2005
FDA375579	PDT000048762.2		Canada	AAJKEJ	driedeggpowder	Egg	environmental/other	PDS000027076.548	FDA	GCA_008005025.1	NO	NO	2006
FDA3956231-1	PDT000066962.2		USA:IL	AAJQNU	soylecithinfluid	Animalfeed	environmental/other	PDS000031930.2	FDA	GCA_008115525.1	NO	NO	2006
FDA3991261-9	PDT000066971.3		China	AAGEMN	crawfish	Seafood	environmental/other	PDS000031930.2	FDA	GCA_006754965.1	NO	NO	2006
FDA3991261-3	PDT000066970.2		China	AAJQNY	crawfish	Seafood	environmental/other	PDS000031930.2	FDA	GCA_008115585.1	NO	NO	2006
FDA4012072-1	PDT000066975.2		Mexico	AAJQOB	chocolatecandypiece	Chocolate	environmental/other	PDS000031930.2	FDA	GCA_008115505.1	NO	NO	2006
FNW18t69	PDT000030476.3		Mexico	AAQATA	freshcheese	Cheese	environmental/other	PDS000085033.80	FDA	GCA_011447955.1	NO	NO	2007
FDA474819sub3isolate2	PDT000127760.4		Mexico	AAGIFV	environmental	Environmental	environmental/other	PDS000031894.8	FDA	GCA_006814065.2	NO	NO	2008
FDA474819sub14isolate3	PDT000127759.4		Mexico	AALOGC	environmental	Environmental	environmental/other	PDS000031894.8	FDA	GCA_008915945.2	NO	NO	2008
FDN0189	PDT000036592.3		USA:TX	AAJMDO	environmentalswab	Environmental	environmental/other	PDS000085033.80	FDA	GCA_008047035.1	NO	NO	2009
FDA562643	PDT000141002.2		USA:ID	AALOEZ	animalfeeddistilledcorn	Animalfeed	environmental/other	PDS000032397.164	FDA	GCA_008915385.1	NO	NO	2009
FDA562649	PDT000141005.2		USA:ID	AALOEY	animalfeeddistilledcorn	Animalfeed	environmental/other	PDS000032397.164	FDA	GCA_008915465.1	NO	NO	2009
FCC0141	PDT000034037.4		USA:MD	AAFVAX	environmentalswab	Environmental	environmental/other	PDS000026846.4	FDA	GCA_006630545.1	NO	NO	2010
FDA57159981-3	PDT000047973.3		USA:NM	AAJKIS	environmentalswab	Environmental	environmental/other	PDS000085033.80	FDA	GCA_008005945.1	NO	NO	2010
FDA57159981-11	PDT000048002.3		USA:NM	AAJKJG	environmentalswab	Environmental	environmental/other	PDS000085033.80	FDA	GCA_008006025.1	NO	NO	2010
FDA57159981-2	PDT000048004.3		USA:NM	AAJKJJ	environmentalswab	Environmental	environmental/other	PDS000085033.80	FDA	GCA_008006045.1	NO	NO	2010
FDA57159981-9	PDT000040610.3		USA:NM	AAJLGN	environmentalswab	Environmental	environmental/other	PDS000085033.80	FDA	GCA_008029225.1	NO	NO	2010
FAR0190	PDT000032222.3		USA:NM	AAQASV	environmentalswab	Environmental	environmental/other	PDS000085033.80	FDA	GCA_011447935.1	NO	NO	2010
FDA633977-1	PDT000111562.2		USA:NY	AALHUS	food	food	environmental/other	PDS000027076.548	FDA	GCA_008828945.1	NO	NO	2010
FDA630591	PDT000192840.4		USA:OH	AAGDNM	catfood	Animalfeed	environmental/other	PDS000036558.2	FDA	GCA_006741985.1	NO	NO	2010
FDA630590	PDT000192843.4		USA:OH	AAGDNJ	catfood	animalfeed	environmental/other	PDS000036558.2	FDA	GCA_006742885.1	NO	NO	2010
FDA630595	PDT000192849.3		USA:OH	RSKW	petfooddog	Animalfeed	environmental/other	PDS000036558.2	FDA	GCA_003878575.1	NO	NO	2010
FDA625869-31	PDT000065311.2		USA:TX	AAJQMX	environmentalswab	Environmental	environmental/other	PDS000027076.548	FDA	GCA_008113845.1	NO	NO	2010
FDA634376	PDT000065298.2		USA:TX	AAJQNB	dogtreatbeeffiletsquare	AnimalFeed	environmental/other	PDS000027076.548	FDA	GCA_008113905.1	NO	NO	2010
FDA646456	PDT000222656.2		Brazil	AAMLWX	pettreatbullychew	Animalfeed	environmental/other	PDS000074308.2	FDA	GCA_009351975.1	NO	NO	2010
FDA6689792-1-1	PDT000049129.2		Mexico	AAJKFK	freshjalapenopepper	Vegetable	environmental/other		FDA	GCA_008032795.1	NO	NO	2011
FDA706717	PDT000247076.2		USA:NC	AAMXVY	animalfeedmeatbonemeal	Animalfeed	environmental/other	PDS000078068.1	FDA	GCA_009557175.1	NO	NO	2011
FDA749500	PDT000087535.2		Canada	AAKXGU	animalfeedcanolameal	Animalfeed	environmental/other	PDS000032397.164	FDA	GCA_008618295.1	NO	NO	2012
FDA743473	PDT000374896.2		USA:SC	AAFYQJ	petfooddog	Animalfeed	environmental/other	PDS000032456.87	FDA	GCA_006680025.1	NO	NO	2012
FDA749114	PDT000259258.2		USA:GA	AAMVPF	petfooddog	Animalfeed	environmental/other	PDS000027076.548	FDA	GCA_009539385.1	NO	NO	2012
FDA736155	PDT000367698.2		USA:SC	AAGHAS	dogfood	AnimalFeed	environmental/other	PDS000027076.548	FDA	GCA_006790785.1	NO	NO	2012
FDA753563	PDT000367703.2		USA:GA	AAFYFY	petfooddog	Animalfeed	environmental/other	PDS000032456.87	FDA	GCA_006674765.1	NO	NO	2012
FDA710687	PDT000367700.2		USA:GA	AAGJOB	petfooddog	Animalfeed	environmental/other	PDS000027076.548	FDA	GCA_006831805.1	NO	NO	2012
FDA678023	PDT000367704.1		USA:NC	AAACRS	petfooddog	Animalfeed	environmental/other	PDS000027076.548	FDA	GCA_004220175.1	NO	NO	2012
FDA73079954-1	PDT000376061.1		USA:CO	RSLA	environmentalswab	Environmental	environmental/other	PDS000027076.548	FDA	GCA_003878615.1	NO	NO	2012
FDA73079922-1	PDT000045693.3		USA:CO	AAJLCE	environmentalswab	Environmental	environmental/other	PDS000032398.30	FDA	GCA_008026655.1	NO	NO	2012
FDN0122	PDT000031888.4		USA:TX	AAFZJS	breweryeast	Yeast	environmental/other	PDS000032262.2	FDA	GCA_006690205.1	NO	NO	2013
FDN0123	PDT000031889.3		USA:TX	AAJOQH	breweryeast	Yeast	environmental/other	PDS000032262.2	FDA	GCA_008089525.1	NO	NO	2013
FDN0124	PDT000031890.2		USA:MI	AAJJTU	environmentalswabsponge	Environmental	environmental/other	PDS000027076.548	FDA	GCA_008008985.1	NO	NO	2013
FDA78021326-5	PDT000098799.2		USA:MI	AAKZQP	environmentalswabsponge	Environmental	environmental/other	PDS000027076.548	FDA	GCA_008676755.1	NO	NO	2013
FDN0148	PDT000039693.3		USA:WI	AAJOON	environmentalswab	Environmental	environmental/other	PDS000027076.548	FDA	GCA_008088465.1	NO	NO	2013
FAR0102	PDT000026285.3		Mexico	AAQMQC	pecanhalf	Nut	environmental/other	PDS000003971.57	FDA	GCA_011625065.1	NO	NO	2013
FSF0105	PDT000036217.2		USA:CA	AAJJUT	cilantro	Vegetable	environmental/other	PDS000085033.80	FDA	GCA_008008665.1	NO	NO	2013
FSW0156	PDT000027684.3		ElSalvador	AAITFM	pumpkinseedpowder	Spice	environmental/other	PDS000032243.2	FDA	GCA_007743175.1	NO	NO	2013
FDA8419971-1	PDT000154738.2		Mexico	AALSKE	pettreatpigear	Animalfeed	environmental/other	PDS000032458.74	FDA	GCA_008988205.1	NO	NO	2013
FDA845908	PDT000104810.2		Canada	AALHTW	animalfeedcanolameal	Animalfeed	environmental/other	PDS000032397.164	FDA	GCA_008824255.1	NO	NO	2014
CFSAN012496	PDT001064521.1		USA:FL		driedsweetbasil	Vegetable	environmental/other	PDS000003946.16	FDA	GCA_008025235.2	NO	NO	2014
FDA952109-2-9	PDT000133964.2		India	AALNUJ	garammasalaspicemixture	Spice	environmental/other	PDS000003938.40	FDA	GCA_008909735.1	NO	NO	2016
FDA996570-001-002	PDT000189138.2		Mexico	AAMBTW	pasillapepper	Vegetable	environmental/other	PDS000032412.3	FDA	GCA_009131005.1	NO	NO	2017
FDA1092095-C002-045	PDT000602241.1		Mexico	AALOQB	greenmolepowderdehydratedpumpkinseed	Spice	environmental/other		FDA	GCA_008921465.1	NO	NO	2018
2013K-0514	PDT000041002.2		USA	AAJJYD		Unknown	clinical	PDS000027076.548	CDC	GCA_008009675.1	NO	NO	2013
2013K-1322	PDT000041012.2		USA	AAJJYB	stool	Stool	clinical	PDS000032397.164	CDC	GCA_008009735.1	NO	NO	2013
2013K-1334	PDT000041014.2		USA	AAJJYF	stool	Stool	clinical	PDS000032397.164	CDC	GCA_008009775.1	NO	NO	2013
2013K-1314	PDT000041010.2		USA:MI	AAJJYA	Lamb	lamb	environmental/other	PDS000032397.164	CDC	GCA_008009755.1	NO	NO	2013
2014K-0444	PDT000040868.2		USA	AAJJXN	stool	Stool	clinical	PDS000027076.548	CDC	GCA_008009025.1	NO	NO	2014
PNUSAS010691	PDT000199105.2		USA	AAMDXQ		Unknown	clinical	PDS000027076.548	CDC	GCA_009180425.1	NO	NO	2014
2014K-0443	PDT000040867.2		USA	AAJJXP	stool	Stool	clinical	PDS000027076.548	CDC	GCA_008011295.1	NO	NO	2014
2014K-0374	PDT000044003.2		USA	AAJKBI	stool	Stool	clinical	PDS000027076.548	CDC	GCA_008012595.1	NO	NO	2014
2014K-0404	PDT000041059.2		USA	AAJJZE	swab	Swab	clinical	PDS000027076.548	CDC	GCA_008010235.1	NO	NO	2014
2014K-0334	PDT000041050.2		USA	AAJJZA	blood	blood	clinical	PDS000027076.548	CDC	GCA_008010135.1	NO	NO	2014
2014K-0422	PDT000041061.2		USA	AAJJZH	stool	Stool	clinical	PDS000027077.222	CDC	GCA_008010215.1	NO	NO	2014
2014K-0387	PDT000041055.2		USA	AAJJZD	urine	Urine	clinical	PDS000027076.548	CDC	GCA_008011375.1	NO	NO	2014
2015AM-0395	PDT000225630.2		USA	AAKKNN	stool	Stool	clinical	PDS000028897.21	CDC	GCA_008436205.1	NO	NO	2015
2015AM-0248	PDT000221197.2		USA	AAKKMN	urine	Urine	clinical	PDS000003964.7	CDC	GCA_008435345.1	NO	NO	2015
2015AM-0501	PDT000227403.2		USA	AAKRLI	urine	Urine	clinical	PDS000032396.130	CDC	GCA_008530595.1	NO	NO	2015
2015AM-0121	PDT000220829.2		USA	AAMLII	blood	blood	clinical	PDS000027076.548	CDC	GCA_009329575.1	NO	NO	2015
2015AM-0184	PDT000231324.2		USA	AAKRLY	stool	Stool	clinical	PDS000032395.308	CDC	GCA_008530055.1	NO	NO	2015
2015AM-0597	PDT000221168.2		USA	AAMLLY	stool	Stool	clinical	PDS000085033.80	CDC	GCA_009332155.1	NO	NO	2015
2015AM-0378	PDT000219832.2		USA	AAMLCU	urine	Urine	clinical	PDS000085033.80	CDC	GCA_009327035.1	NO	NO	2015
2015AM-0901	PDT000226389.2		USA	AAMPCO	urine	Urine	clinical	PDS000032395.308	CDC	GCA_009395005.1	NO	NO	2015
PNUSAS005909	PDT000167827.2		USA	AAKKCV	stool	Stool	clinical	PDS000029941.1	CDC	GCA_008431045.1	NO	NO	2015
2015AM-0927	PDT000226382.2		USA	AAKRKT	stool	Stool	clinical	PDS000085033.80	CDC	GCA_008530295.1	NO	NO	2015
2015AM-0773	PDT000227402.2		USA	AAKRLF	stool	Stool	clinical	PDS000085035.4	CDC	GCA_008530535.1	NO	NO	2015
PNUSAS001015	PDT000096225.2		USA	AAKZNP	stool	Stool	clinical	PDS000032458.74	CDC	GCA_008674555.1	NO	NO	2015
2015AM-1318	PDT000219638.2		USA	AAMLBC	stool	Stool	clinical		CDC	GCA_009326345.1	NO	NO	2015
2015AM-2016	PDT000220065.2		USA	AAMLEF	stool	Stool	clinical	PDS000085033.80	CDC	GCA_009327595.1	NO	NO	2015
2015AM-1216	PDT000226441.2		USA	AAMOBO	stool	Stool	clinical	PDS000032395.308	CDC	GCA_009370995.1	NO	NO	2015
2015AM-1725	PDT000227191.2		USA	AAMPHZ	blood	blood	clinical		CDC	GCA_009398025.1	NO	NO	2015
2015AM-1881	PDT000232841.2		USA	AAMSDP	blood	blood	clinical	PDS000032395.308	CDC	GCA_009465105.1	NO	NO	2015
PNUSAS001016	PDT000096226.2		USA	AAKZNR	stool	Stool	clinical	PDS000032458.74	CDC	GCA_008674695.1	NO	NO	2015
PNUSAS001017	PDT000096228.2		USA	AAKZNU	stool	Stool	clinical	PDS000032458.74	CDC	GCA_008675515.1	NO	NO	2015
PNUSAS001018	PDT000096229.2		USA	AAKZNY	stool	Stool	clinical	PDS000032458.74	CDC	GCA_008675615.1	NO	NO	2015
2015AM-1415	PDT000220057.2		USA	AAMLEB	stool	Stool	clinical	PDS000032397.164	CDC	GCA_009327375.1	NO	NO	2015
2015AM-1882	PDT000232835.2		USA	AAMRPW	stool	Stool	clinical	PDS000027076.548	CDC	GCA_009439455.1	NO	NO	2015
2015AM-1880	PDT000232837.2		USA	AAMSDO	stool	Stool	clinical	PDS000032395.308	CDC	GCA_009465225.1	NO	NO	2015
2015AM-2201	PDT000219812.2		USA	AAMLCP	urine	Urine	clinical		CDC	GCA_009326875.1	NO	NO	2015
PNUSAS002777	PDT000137889.2		USA	AALOBX	stool	Stool	clinical	PDS000085033.80	CDC	GCA_008914105.1	NO	NO	2016
PNUSAS003160	PDT000146248.2		USA	AALPRP	stool	Stool	clinical	PDS000027077.222	CDC	GCA_008944965.1	NO	NO	2016
PNUSAS003748	PDT000149549.2		USA	AALPWZ	stool	Stool	clinical	PDS000085033.80	CDC	GCA_008948995.1	NO	NO	2016
PNUSAS003549	PDT000147923.2		USA	AALPUN	stool	Stool	clinical	PDS000027076.548	CDC	GCA_008948115.1	NO	NO	2016
PNUSAS003663	PDT000148852.2		USA	AALPVZ	stool	Stool	clinical	PDS000027077.222	CDC	GCA_008949105.1	NO	NO	2016
2016K-0798	PDT000150283.2		USA	AALRTF	stool	Stool	clinical	PDS000027077.222	CDC	GCA_008975315.1	NO	NO	2016
2016K-0787	PDT000150379.2		USA	AALRUG	stool	Stool	clinical	PDS000029506.3	CDC	GCA_008976705.1	NO	NO	2016
PNUSAS003673	PDT000154096.2		USA	AALSJB	stool	Stool	clinical	PDS000027077.222	CDC	GCA_008987645.1	NO	NO	2016
PNUSAS003672	PDT000154097.2		USA	AALSIV	stool	Stool	clinical	PDS000027077.222	CDC	GCA_008987845.1	NO	NO	2016
PNUSAS004961	PDT000161454.2		USA	AALSVN	stool	Stool	clinical	PDS000027076.548	CDC	GCA_008996635.1	NO	NO	2016
PNUSAS009504	PDT000195442.2		USA	AAMCVT	stool	Stool	clinical	PDS000028897.21	CDC	GCA_009164325.1	NO	NO	2016
PNUSAS010025	PDT000195551.2		USA	AAMCWO	stool	Stool	clinical	PDS000003971.57	CDC	GCA_009165905.1	NO	NO	2016
PNUSAS010049	PDT000197863.2		USA	AAMDCO	stool	Stool	clinical	PDS000032395.308	CDC	GCA_009168445.1	NO	NO	2016
PNUSAS011577	PDT000203737.2		USA	AAMFDE	stool	Stool	clinical	PDS000032395.308	CDC	GCA_009206145.1	NO	NO	2016
PNUSAS012638	PDT000207074.2		USA	AAMFVG	stool	Stool	clinical	PDS000027079.12	CDC	GCA_009215985.1	NO	NO	2016
PNUSAS003545	PDT000145294.2		USA	AAKJZA	urine	Urine	clinical	PDS000030168.1	CDC	GCA_008428405.1	NO	NO	2016
PNUSAS004785	PDT000154091.2		USA	AAKKAI	stool	Stool	clinical	PDS000085033.80	CDC	GCA_008428985.1	NO	NO	2016
PNUSAS003466	PDT000151204.2		USA	AALRXE	stool	Stool	clinical	PDS000085033.80	CDC	GCA_008978705.1	NO	NO	2016
PNUSAS004377	PDT000151779.2		USA	AALRZO	stool	Stool	clinical	PDS000028775.5	CDC	GCA_008980485.1	NO	NO	2016
PNUSAS004383	PDT000151785.2		USA	AALRZQ	stool	Stool	clinical		CDC	GCA_008980685.1	NO	NO	2016
PNUSAS004332	PDT000152863.2		USA	AALSEF	stool	Stool	clinical	PDS000030168.1	CDC	GCA_008984825.1	NO	NO	2016
PNUSAS008848	PDT000192969.2		USA	AAMIRD	urine	Urine	clinical	PDS000027076.548	CDC	GCA_009280605.1	NO	NO	2016
PNUSAS004862	PDT000156274.2		USA	AALSKK	stool	Stool	clinical	PDS000029941.1	CDC	GCA_008987255.1	NO	NO	2016
PNUSAS004615	PDT000156321.2		USA	AALSLL	stool	Stool	clinical	PDS000032395.308	CDC	GCA_008989905.1	NO	NO	2016
PNUSAS008017	PDT000187997.2		USA	AAMBRI	stool	Stool	clinical	PDS000032395.308	CDC	GCA_009123125.1	NO	NO	2016
PNUSAS008851	PDT000192973.2		USA	AAMCQJ	stool	Stool	clinical	PDS000027076.548	CDC	GCA_009163105.1	NO	NO	2016
PNUSAS008850	PDT000192977.2		USA	AAMIRE	urine	Urine	clinical	PDS000032397.164	CDC	GCA_009280585.1	NO	NO	2016
PNUSAS004932	PDT000154439.2		USA	AAKNXI	stool	Stool	clinical	PDS000029125.20	CDC	GCA_008481365.1	NO	NO	2016
PNUSAS005418	PDT000167810.2		USA	AALUBH	stool	Stool	clinical	PDS000029861.5	CDC	GCA_009044965.1	NO	NO	2016
PNUSAS005531	PDT000167978.2		USA	AALUCQ	stool	Stool	clinical	PDS000027076.548	CDC	GCA_009045805.1	NO	NO	2016
PNUSAS005535	PDT000167981.2		USA	AALUCN	stool	Stool	clinical	PDS000027076.548	CDC	GCA_009045945.1	NO	NO	2016
PNUSAS005547	PDT000167990.2		USA	AALUCT	stool	Stool	clinical	PDS000085033.80	CDC	GCA_009045965.1	NO	NO	2016
PNUSAS006733	PDT000178795.2		USA	AALURS	stool	Stool	clinical	PDS000032397.164	CDC	GCA_009106685.1	NO	NO	2016
PNUSAS006206	PDT000174501.2		USA	AALUKW	blood	blood	clinical		CDC	GCA_009088465.1	NO	NO	2016
PNUSAS005756	PDT000172042.2		USA	AALUGX	stool	Stool	clinical	PDS000027076.548	CDC	GCA_009065065.1	NO	NO	2016
PNUSAS006207	PDT000178905.2		USA	AALXTR	urine	Urine	clinical	PDS000027076.548	CDC	GCA_009119965.1	NO	NO	2016
PNUSAS008313	PDT000186959.2		USA	AAMBIR	stool	Stool	clinical	PDS000027076.548	CDC	GCA_009081105.1	NO	NO	2016
PNUSAS006848	PDT000184303.2		USA	AAMAPF	stool	Stool	clinical	PDS000032400.61	CDC	GCA_009125125.1	NO	NO	2016
PNUSAS007217	PDT000187197.2		USA	AAPHPC	stool	Stool	clinical	PDS000032458.74	CDC	GCA_011112395.1	NO	NO	2016
PNUSAS007222	PDT000187186.2		USA	AAMBKS	urine	Urine	clinical		CDC	GCA_009080525.1	NO	NO	2016
PNUSAS008019	PDT000187785.2		USA	AAMBQC	stool	Stool	clinical	PDS000085035.4	CDC	GCA_009121465.1	NO	NO	2017
PNUSAS010864	PDT000211452.3		USA	AAMKID	blood	blood	clinical	PDS000032397.164	CDC	GCA_009316615.1	NO	NO	2017
PNUSAS010444	PDT000199051.2		USA	AAKKGZ	stool	Stool	clinical	PDS000029248.31	CDC	GCA_008432025.1	NO	NO	2017
PNUSAS011309	PDT000201046.2		USA	AAMEPH	stool	Stool	clinical	PDS000027078.37	CDC	GCA_009193775.1	NO	NO	2017
PNUSAS010795	PDT000200645.2		USA	AAMEOZ	stool	Stool	clinical	PDS000027076.548	CDC	GCA_009194145.1	NO	NO	2017
PNUSAS011316	PDT000201049.2		USA	AAMEPJ	stool	Stool	clinical	PDS000028150.3	CDC	GCA_009194395.1	NO	NO	2017
PNUSAS011296	PDT000201393.2		USA	AAMEQJ	stool	Stool	clinical	PDS000027076.548	CDC	GCA_009199545.1	NO	NO	2017
PNUSAS011358	PDT000205598.3		USA	AAQGHQ	stool	Stool	clinical	PDS000027076.548	CDC	GCA_011527825.1	NO	NO	2017
PNUSAS010737	PDT000211640.2		USA	AAVUVH	stool	Stool	clinical	PDS000032395.308	CDC	GCA_014431705.1	NO	NO	2017
PNUSAS011297	PDT000201302.2		USA	AAMEPS	urine	Urine	clinical	PDS000032395.308	CDC	GCA_009199365.1	NO	NO	2017
PNUSAS013664	PDT000211180.2		USA	AAMHVP	stool	Stool	clinical	PDS000032456.87	CDC	GCA_009244325.1	NO	NO	2017
PNUSAS014191	PDT000213190.2		USA	AAMINZ	stool	Stool	clinical	PDS000027076.548	CDC	GCA_009253945.1	NO	NO	2017
PNUSAS014261	PDT000214875.3		USA	AAMKJB	stool	Stool	clinical	PDS000027076.548	CDC	GCA_009316995.1	NO	NO	2017
PNUSAS013802	PDT000219405.2		USA	AAMKZI	stool	Stool	clinical	PDS000027076.548	CDC	GCA_009325115.1	NO	NO	2017
PNUSAS015257	PDT000218391.2		USA	AAKOFS	stool	Stool	clinical	PDS000029106.22	CDC	GCA_008485905.1	NO	NO	2017
PNUSAS015244	PDT000222537.2		USA	AAKRKU	stool	Stool	clinical	PDS000005980.10	CDC	GCA_008530375.1	NO	NO	2017
PNUSAS018912	PDT000226944.2		USA	AAMPFJ	stool	Stool	clinical	PDS000032397.164	CDC	GCA_009395425.1	NO	NO	2017
PNUSAS017708	PDT000227797.2		USA	AAMPMK	stool	Stool	clinical	PDS000027076.548	CDC	GCA_009399825.1	NO	NO	2017
PNUSAS018521	PDT000230432.2		USA	AAMQZP	stool	Stool	clinical		CDC	GCA_009430875.1	NO	NO	2017
PNUSAS020225	PDT000232483.2		USA	AAMROG	stool	Stool	clinical	PDS000029270.6	CDC	GCA_009439075.1	NO	NO	2017
PNUSAS019255	PDT000241860.2		USA	AAMTYX	stool	Stool	clinical	PDS000029106.22	CDC	GCA_009504215.1	NO	NO	2017
PNUSAS017805	PDT000227824.2		USA	AAMPMQ	urine	Urine	clinical	PDS000032433.16	CDC	GCA_009400445.1	NO	NO	2017
PNUSAS019777	PDT000232063.2		USA	AAKOKA	stool	Stool	clinical	PDS000028821.1	CDC	GCA_008488205.1	NO	NO	2017
PNUSAS019774	PDT000232068.2		USA	AAKOJW	stool	Stool	clinical	PDS000028822.5	CDC	GCA_008488265.1	NO	NO	2017
PNUSAS020911	PDT000254154.2		USA	AAKRPD	stool	Stool	clinical	PDS000085033.80	CDC	GCA_008532365.1	NO	NO	2017
PNUSAS019962	PDT000232086.2		USA	AAMRKW	stool	Stool	clinical	PDS000032456.87	CDC	GCA_009437075.1	NO	NO	2017
PNUSAS019281	PDT000232477.2		USA	AAMROC	stool	Stool	clinical	PDS000003952.32	CDC	GCA_009438995.1	NO	NO	2017
PNUSAS020431	PDT000232287.2		USA	AAMSBJ	stool	Stool	clinical	PDS000032395.308	CDC	GCA_009456205.1	NO	NO	2017
PNUSAS020692	PDT000234245.2		USA	AAMSJL	stool	Stool	clinical	PDS000032395.308	CDC	GCA_009469185.1	NO	NO	2017
PNUSAS020671	PDT000234850.2		USA	AAMSMU	stool	Stool	clinical	PDS000032458.74	CDC	GCA_009471105.1	NO	NO	2017
PNUSAS020775	PDT000235010.2		USA	AAMSOM	stool	Stool	clinical	PDS000032395.308	CDC	GCA_009471425.1	NO	NO	2017
PNUSAS019850	PDT000235000.2		USA	AAMSOI	stool	Stool	clinical	PDS000085033.80	CDC	GCA_009472265.1	NO	NO	2017
PNUSAS020901	PDT000238278.2		USA	AAMTRJ	stool	Stool	clinical	PDS000085033.80	CDC	GCA_009501535.1	NO	NO	2017
PNUSAS020912	PDT000257834.2		USA	AAMYOQ	stool	Stool	clinical	PDS000085033.80	CDC	GCA_009567365.1	NO	NO	2017
PNUSAS019487	PDT000234367.2		USA	AAMSKP	urine	Urine	clinical	PDS000027076.548	CDC	GCA_009470125.1	NO	NO	2017
PNUSAS022143	PDT000250329.2		USA	AAMUSI	stool	Stool	clinical	PDS000027077.222	CDC	GCA_009514915.1	NO	NO	2017
PNUSAS023153	PDT000241255.2		USA	AAMXIX	urine	Urine	clinical	PDS000032397.164	CDC	GCA_009550395.1	NO	NO	2017
PNUSAS024839	PDT000249193.2		USA	AAMURF	stool	Stool	clinical		CDC	GCA_009514395.1	NO	NO	2017
PNUSAS028705	PDT000268983.2		USA	AAMWPJ	stool	Stool	clinical	PDS000027076.548	CDC	GCA_009520995.1	NO	NO	2017
PNUSAS029520	PDT000269716.2		USA	AAMWUM	stool	Stool	clinical	PDS000027076.548	CDC	GCA_009526895.1	NO	NO	2017
PNUSAS027114	PDT000265739.2		USA	AAMWDP	stool	Stool	clinical	PDS000085033.80	CDC	GCA_009535435.1	NO	NO	2017
PNUSAS026507	PDT000258604.2		USA	AAMVOA	stool	Stool	clinical	PDS000085033.80	CDC	GCA_009538865.1	NO	NO	2017
PNUSAS028322	PDT000266201.2		USA	AAMZEK	stool	Stool	clinical	PDS000027078.37	CDC	GCA_009575585.1	NO	NO	2017
PNUSAS027432	PDT000266778.2		USA	AAMZGE	stool	Stool	clinical	PDS000027076.548	CDC	GCA_009576525.1	NO	NO	2017
PNUSAS027169	PDT000269951.2		USA	AAMZZW	stool	Stool	clinical	PDS000032400.61	CDC	GCA_009586325.1	NO	NO	2017
PNUSAS027639	PDT000275333.2		USA	AANFEU	stool	Stool	clinical	PDS000032396.130	CDC	GCA_010134995.1	NO	NO	2017
PNUSAS028717	PDT000277686.2		USA	AANFOI	stool	Stool	clinical	PDS000032396.130	CDC	GCA_010156455.1	NO	NO	2017
PNUSAS028494	PDT000290236.2		USA	AAOVPF	stool	Stool	clinical	PDS000085033.80	CDC	GCA_010871645.1	NO	NO	2017
PNUSAS028951	PDT000281863.2		USA	AAPAIL	stool	Stool	clinical		CDC	GCA_010967815.1	NO	NO	2017
PNUSAS028862	PDT000286272.2		USA	AAQFYF	stool	Stool	clinical	PDS000003952.32	CDC	GCA_011520995.1	NO	NO	2017
PNUSAS028131	PDT000266766.2		USA	AAMWHS	urine	Urine	clinical	PDS000085033.80	CDC	GCA_009531295.1	NO	NO	2017
PNUSAS038124	PDT000305345.2		USA	AAOXXV	blood	blood	clinical	PDS000027076.548	CDC	GCA_010897995.1	NO	NO	2017
PNUSAS035306	PDT000296770.4		USA	AAKPEY	stool	Stool	clinical	PDS000019373.85	CDC	GCA_008499445.1	NO	NO	2017
PNUSAS028761	PDT000269958.2		USA	AAMWVU	stool	Stool	clinical	PDS000032437.45	CDC	GCA_009528255.1	NO	NO	2017
PNUSAS029478	PDT000269938.2		USA	AAMWVL	stool	Stool	clinical	PDS000027076.548	CDC	GCA_009532035.1	NO	NO	2017
PNUSAS028503	PDT000269952.2		USA	AAMZRX	stool	Stool	clinical	PDS000032437.45	CDC	GCA_009581305.1	NO	NO	2017
PNUSAS029440	PDT000271231.2		USA	AANABI	stool	Stool	clinical	PDS000032437.45	CDC	GCA_009587105.1	NO	NO	2017
PNUSAS029128	PDT000272689.2		USA	AANAIP	stool	Stool	clinical	PDS000032437.45	CDC	GCA_009590265.1	NO	NO	2017
PNUSAS029133	PDT000272692.2		USA	AANAIV	stool	Stool	clinical	PDS000028599.2	CDC	GCA_009590285.1	NO	NO	2017
PNUSAS030092	PDT000274264.2		USA	AANANZ	stool	Stool	clinical	PDS000032395.308	CDC	GCA_009594065.1	NO	NO	2017
PNUSAS031056	PDT000275355.2		USA	AANFFC	stool	Stool	clinical	PDS000029106.22	CDC	GCA_010134975.1	NO	NO	2017
PNUSAS030343	PDT000275904.2		USA	AANFHH	stool	Stool	clinical	PDS000032395.308	CDC	GCA_010141795.1	NO	NO	2017
	PDT000277791.2		USA	AANFPI	stool	Stool	clinical	PDS000027076.548	CDC	GCA_010155715.1	NO	NO	2017
PNUSAS029728	PDT000284024.2		USA	AAPASV	stool	Stool	clinical	PDS000085033.80	CDC	GCA_010931655.1	NO	NO	2017
PNUSAS038649	PDT000307051.2		USA	AAPLDR	stool	Stool	clinical		CDC	GCA_011165015.1	NO	NO	2017
PNUSAS030623	PDT000302745.2		USA	AAQGNN	stool	Stool	clinical	PDS000032400.61	CDC	GCA_011531895.1	NO	NO	2017
PNUSAS030612	PDT000288922.2		USA	AAQJPJ	stool	Stool	clinical	PDS000085035.4	CDC	GCA_011574725.1	NO	NO	2017
PNUSAS031789	PDT000279182.2		USA	AAQOGO	stool	Stool	clinical	PDS000027076.548	CDC	GCA_011645515.1	NO	NO	2017
PNUSAS028852	PDT000282127.2		USA	AAQKXL	urine	Urine	clinical	PDS000032395.308	CDC	GCA_011595325.1	NO	NO	2017
PNUSAS041311	PDT000321255.1		USA	AAKLEX	stool	Stool	clinical	PDS000027076.548	CDC	GCA_008444585.1	NO	NO	2017
PNUSAS041308	PDT000321254.1		USA	AAKRYN	stool	Stool	clinical	PDS000038639.8	CDC	GCA_008546935.1	NO	NO	2017
PNUSAS030555	PDT000274223.2		USA	AANFBT	stool	Stool	clinical	PDS000019373.85	CDC	GCA_010134475.1	NO	NO	2017
PNUSAS031253	PDT000279113.2		USA	AANFWX	stool	Stool	clinical	PDS000032395.308	CDC	GCA_010173795.1	NO	NO	2017
PNUSAS031735	PDT000279165.2		USA	AANFXQ	stool	Stool	clinical	PDS000085033.80	CDC	GCA_010174935.1	NO	NO	2017
PNUSAS032197	PDT000280657.2		USA	AANGBB	stool	Stool	clinical	PDS000032417.95	CDC	GCA_010176435.1	NO	NO	2017
PNUSAS031804	PDT000279710.2		USA	AANFZP	stool	Stool	clinical	PDS000032395.308	CDC	GCA_010176575.1	NO	NO	2017
PNUSAS031940	PDT000279191.2		USA	AANFYA	stool	Stool	clinical	PDS000032395.308	CDC	GCA_010176715.1	NO	NO	2017
PNUSAS031833	PDT000288109.2		USA	AAPBUT	stool	Stool	clinical	PDS000032431.2	CDC	GCA_010945035.1	NO	NO	2017
PNUSAS035732	PDT000297348.2		USA	AAQFYT	stool	Stool	clinical	PDS000032400.61	CDC	GCA_011520155.1	NO	NO	2017
PNUSAS031170	PDT000286353.2		USA	AAQIBJ	stool	Stool	clinical	PDS000027076.548	CDC	GCA_011554175.1	NO	NO	2017
PNUSAS030547	PDT000286398.2		USA	AAQLSA	stool	Stool	clinical	PDS000055450.1	CDC	GCA_011611385.1	NO	NO	2017
PNUSAS031210	PDT000277660.2		USA	AANFNQ	urine	Urine	clinical	PDS000032395.308	CDC	GCA_010156275.1	NO	NO	2017
PNUSAS031859	PDT000295930.2		USA	AAPJIE	urine	Urine	clinical	PDS000027076.548	CDC	GCA_011138695.1	NO	NO	2017
PNUSAS032416	PDT000283864.2		USA	AAQNVK	Abscess	Abscess	clinical	PDS000032437.45	CDC	GCA_011641895.1	NO	NO	2018
PNUSAS041917	PDT000322376.1		USA	AAKOXB	stool	Stool	clinical	PDS000032395.308	CDC	GCA_008495105.1	NO	NO	2018
PNUSAS035080	PDT000295892.2		USA	AAPAWX	stool	Stool	clinical		CDC	GCA_010933735.1	NO	NO	2018
PNUSAS032524	PDT000285520.2		USA	AAPIST	stool	Stool	clinical	PDS000027079.12	CDC	GCA_011129975.1	NO	NO	2018
PNUSAS033537	PDT000285737.2		USA	AAPIVY	stool	Stool	clinical	PDS000027076.548	CDC	GCA_011132085.1	NO	NO	2018
PNUSAS034445	PDT000296518.2		USA	AAPJJC	stool	Stool	clinical	PDS000032397.164	CDC	GCA_011139155.1	NO	NO	2018
PNUSAS033092	PDT000287047.2		USA	AAQIBQ	stool	Stool	clinical	PDS000027076.548	CDC	GCA_011554315.1	NO	NO	2018
PNUSAS033652	PDT000286249.2		USA	AAQLGZ	stool	Stool	clinical	PDS000032437.45	CDC	GCA_011600565.1	NO	NO	2018
PNUSAS033466	PDT000285555.2		USA	AAQLNN	stool	Stool	clinical	PDS000027076.548	CDC	GCA_011608185.1	NO	NO	2018
PNUSAS037962	PDT000303881.2		USA	AAQMBN	stool	Stool	clinical		CDC	GCA_011614065.1	NO	NO	2018
PNUSAS037295	PDT000302703.2		USA	AAQMMO	stool	Stool	clinical	PDS000032437.45	CDC	GCA_011623025.1	NO	NO	2018
PNUSAS033091	PDT000287038.2		USA	AAOWXA	urine	Urine	clinical	PDS000032400.61	CDC	GCA_010890735.1	NO	NO	2018
PNUSAS033229	PDT000284016.2		USA	AAPLJZ	urine	Urine	clinical	PDS000032397.164	CDC	GCA_011168635.1	NO	NO	2018
PNUSAS036046	PDT000297685.2		USA	AAPXGU	urine	Urine	clinical	PDS000027076.548	CDC	GCA_011394155.1	NO	NO	2018
PNUSAS036280	PDT000303367.2		USA	AAQHLZ	urine	Urine	clinical	PDS000027076.548	CDC	GCA_011546045.1	NO	NO	2018
PNUSAS037308	PDT000305323.2		USA	AAQHMP	urine	Urine	clinical	PDS000032395.308	CDC	GCA_011546395.1	NO	NO	2018
PNUSAS033995	PDT000286970.2		USA	AAQIII	urine	Urine	clinical	PDS000032397.164	CDC	GCA_011556995.1	NO	NO	2018
PNUSAS033410	PDT000285230.2		USA	AAQMUG	urine	Urine	clinical	PDS000032395.308	CDC	GCA_011626265.1	NO	NO	2018
PNUSAS036501	PDT000329970.1		USA	AAKLKI	stool	Stool	clinical	PDS000032395.308	CDC	GCA_008447105.1	NO	NO	2018
PNUSAS037747	PDT000305397.4		USA	AAKLOX	stool	Stool	clinical	PDS000027076.548	CDC	GCA_008448885.1	NO	NO	2018
PNUSAS045545	PDT000360932.1		USA	AAKMGA	stool	Stool	clinical	PDS000085033.80	CDC	GCA_008458465.1	NO	NO	2018
PNUSAS035196	PDT000292739.2		USA	AAOXRL	stool	Stool	clinical	PDS000029270.6	CDC	GCA_010894695.1	NO	NO	2018
PNUSAS035464	PDT000297632.2		USA	AAPCKR	stool	Stool	clinical		CDC	GCA_010952775.1	NO	NO	2018
PNUSAS035945	PDT000296730.2		USA	AAOZWV	stool	Stool	clinical	PDS000027077.222	CDC	GCA_010961315.1	NO	NO	2018
PNUSAS035197	PDT000292750.2		USA	AAPDMW	stool	Stool	clinical	PDS000085033.80	CDC	GCA_010981865.1	NO	NO	2018
PNUSAS036413	PDT000296422.2		USA	AAPKCD	stool	Stool	clinical	PDS000027076.548	CDC	GCA_011147215.1	NO	NO	2018
PNUSAS035620	PDT000297630.2		USA	AAPLOX	stool	Stool	clinical	PDS000032395.308	CDC	GCA_011172735.1	NO	NO	2018
PNUSAS035952	PDT000297468.2		USA	AAPLNI	stool	Stool	clinical	PDS000032437.45	CDC	GCA_011191575.1	NO	NO	2018
PNUSAS040826	PDT000315097.2		USA	AAQJHB	stool	Stool	clinical	PDS000027076.548	CDC	GCA_011571275.1	NO	NO	2018
PNUSAS036880	PDT000299917.2		USA	AAQJPZ	stool	Stool	clinical	PDS000027077.222	CDC	GCA_011574535.1	NO	NO	2018
PNUSAS036261	PDT000296737.2		USA	AAQJRL	stool	Stool	clinical	PDS000085033.80	CDC	GCA_011578025.1	NO	NO	2018
PNUSAS036111	PDT000307780.2		USA	AAQJXE	stool	Stool	clinical	PDS000032395.308	CDC	GCA_011580725.1	NO	NO	2018
PNUSAS036896	PDT000297288.2		USA	AAQKBM	stool	Stool	clinical	PDS000018462.71	CDC	GCA_011581705.1	NO	NO	2018
PNUSAS035586	PDT000296484.2		USA	AAKKXK		Unknown	clinical	PDS000027705.1	CDC	GCA_008465045.1	NO	NO	2018
PNUSAS036757	PDT000307628.2		USA	AAPKPH	urine	Urine	clinical	PDS000029718.4	CDC	GCA_011157095.1	NO	NO	2018
PNUSAS035754	PDT000296535.2		USA	AAQGIZ	urine	Urine	clinical	PDS000032395.308	CDC	GCA_011529765.1	NO	NO	2018
2014K-0427	PDT000041062.2		USA	AAJJZJ	stool	Stool	clinical	PDS000027077.222	CDC	GCA_008010155.1	NO	NO	Unknown
PNUSAS018903	PDT000230153.2		USA	AAMQXN		Unknown	clinical	PDS000085033.80	CDC	GCA_009430355.1	NO	NO	Unknown
SGSC2483	PDT000225269.2		USA:NC	AANYTN		Unknown	clinical	PDS000085033.80	FDA	GCA_010516245.1	NO	NO	Unknown
2012K-1623	PDT000368682.1			PDBA		Unknown	clinical		CDC	GCA_003418325.1	NO	NO	Unknown
FSIS1502964	PDT000094943.2		USA:NC	AAKZIS	NRTE(Not-Ready-to-Eat)ComminutedPoultryExploratorySampling-Chickens	Chicken	environmental/other	PDS000089910.106	USDA-FSIS	GCA_008650015.1	YES	NO	2014
FSIS1504830	PDT000094736.2		USA:ME	AAKZHB	comminutedchicken	Chicken	environmental/other	PDS000089910.106	USDA-FSIS	GCA_008649255.1	YES	NO	2015
FSIS1504837	PDT000094740.2		USA:ME	AAKZHE	comminutedchicken	Chicken	environmental/other	PDS000089910.106	USDA-FSIS	GCA_008649295.1	YES	NO	2015
FSIS1504835	PDT000094738.2		USA:ME	AAKZHA	comminutedchicken	Chicken	environmental/other	PDS000089910.106	USDA-FSIS	GCA_008649315.1	YES	NO	2015
FSIS1504836	PDT000094735.2		USA:ME	AAKZHF	comminutedchicken	Chicken	environmental/other	PDS000089910.106	USDA-FSIS	GCA_008649335.1	YES	NO	2015
FSIS1504833	PDT000094741.2		USA:ME	AAKZHD	comminutedchicken	Chicken	environmental/other	PDS000089910.106	USDA-FSIS	GCA_008649355.1	YES	NO	2015
FSIS1504832	PDT000094744.2		USA:ME	AAKZHI	comminutedchicken	Chicken	environmental/other	PDS000089910.106	USDA-FSIS	GCA_008649375.1	YES	NO	2015
FSIS1504831	PDT000094742.2		USA:ME	AAKZHH	comminutedchicken	Chicken	environmental/other	PDS000089910.106	USDA-FSIS	GCA_008649415.1	YES	NO	2015
FSIS1504834	PDT000094743.2		USA:ME	AAKZHJ	comminutedchicken	Chicken	environmental/other	PDS000089910.106	USDA-FSIS	GCA_008649435.1	YES	NO	2015
FSIS1607667	PDT000149788.2		USA:CA	AALRSB	Product-RTE-FullyCooked,Meat/NonmeatCombination-Combinationspecies	Mixedanimal	environmental/other	PDS000089910.106	USDA-FSIS	GCA_008974925.1	YES	NO	2016
FSIS1608088	PDT000156702.2		USA:DE	AALSNT	rawintactchicken	Chicken	environmental/other	PDS000089910.106	USDA-FSIS	GCA_008992415.1	YES	NO	2016
FSIS1609745	PDT000181168.2		USA:DE	AALVVH	chickencarcass	Chicken	environmental/other	PDS000089910.106	USDA-FSIS	GCA_009033965.1	YES	NO	2016
FSIS1608632	PDT000162567.2		USA:GA	AALTWD	rawintactchicken	Chicken	environmental/other	PDS000089910.106	USDA-FSIS	GCA_009026665.1	YES	NO	2016
CVMN16S282	PDT000269435.2		USA:MD	AAMZXS	GroundBeef	Cattle	environmental/other	PDS000089910.106	FDA	GCA_009584985.1	YES	NO	2016
FSIS1607730	PDT000150113.2		USA:NC	AALRTB	rawintactchicken	Chicken	environmental/other	PDS000089910.106	USDA-FSIS	GCA_008974525.1	YES	NO	2016
FSIS1608284	PDT000157654.2		USA:NC	AALSRF	chickencarcass	Chicken	environmental/other	PDS000089910.106	USDA-FSIS	GCA_008993685.1	YES	NO	2016
FSIS1608332	PDT000161462.2		USA:NC	AALTUQ	rawintactchicken	Chicken	environmental/other	PDS000089910.106	USDA-FSIS	GCA_009027985.1	YES	NO	2016
FSIS1709870	PDT000184539.2		USA:NC	AAMAQH	rawintactchicken	Chicken	environmental/other	PDS000089910.106	USDA-FSIS	GCA_009041105.1	YES	NO	2016
FSIS1607410	PDT000145271.2		USA:NJ	AALPME	rawintactchicken	Chicken	environmental/other	PDS000089910.106	USDA-FSIS	GCA_008942965.1	YES	NO	2016
CVMN16S232	PDT000269130.2		USA:NY	AAMZNV	chickenbreast	Chicken	environmental/other	PDS000089910.106	FDA	GCA_009583725.1	YES	NO	2016
FSIS1608260	PDT000157484.2		USA:PA	AALSPQ	comminutedchicken	Chicken	environmental/other	PDS000089910.106	USDA-FSIS	GCA_008992105.1	YES	NO	2016
CVMN16S249	PDT000269158.2		USA:TN	AAMZOB	chickenbreast	Chicken	environmental/other	PDS000089910.106	FDA	GCA_009583865.1	YES	NO	2016
FSIS1710788	PDT000193193.2		USA:AL	AAMCQQ	rawintactchicken	Chicken	environmental/other	PDS000089910.106	USDA-FSIS	GCA_009161685.1	YES	NO	2017
FSIS21720226	PDT000244056.2		USA:AR	AAMUET	rawintactchicken	Chicken	environmental/other	PDS000089910.106	USDA-FSIS	GCA_009507875.1	YES	NO	2017
FSIS11706039	PDT000269863.2		USA:AR	AAMZZF	rawintactchicken	Chicken	environmental/other	PDS000089910.106	USDA-FSIS	GCA_009590545.1	YES	NO	2017
FSIS11706304	PDT000274698.2		USA:AR	AANAPN	animal-chicken-youngchicken	Chicken	environmental/other	PDS000089910.106	USDA-FSIS	GCA_009593825.1	YES	NO	2017
FSIS31700016	PDT000275068.2		USA:AR	AANFDM	rawintactchicken	Chicken	environmental/other	PDS000089910.106	USDA-FSIS	GCA_010134435.1	YES	NO	2017
FSIS11706799	PDT000313066.2		USA:AR	AAPDSX	rawintactchicken	Chicken	environmental/other	PDS000089910.106	USDA-FSIS	GCA_010978895.1	YES	NO	2017
FSIS11706995	PDT000283472.2		USA:AR	AAPINI	rawintactchicken	Chicken	environmental/other	PDS000089910.106	USDA-FSIS	GCA_011126735.1	YES	NO	2017
FSIS1710303	PDT000185768.2		USA:CA	AAMBHW	rawintactchicken	Chicken	environmental/other	PDS000089910.106	USDA-FSIS	GCA_009095705.1	YES	NO	2017
FSIS21720262	PDT000247055.2		USA:CA	AAMUOT	comminutedchicken	Chicken	environmental/other	PDS000089910.106	USDA-FSIS	GCA_009512915.1	YES	NO	2017
CVMN17S1245	PDT000742248.1		USA:CO		ChickenBreasts	Chicken	environmental/other	PDS000089910.106	FDA	GCA_005415515.2	YES	NO	2017
CVMN17S1265	PDT000742247.1		USA:CO		Chickenthighs	Chicken	environmental/other	PDS000089910.106	FDA	GCA_005447645.2	YES	NO	2017
FSIS11707001	PDT000277725.2		USA:CO	AANFOM	rawintactchicken	Chicken	environmental/other	PDS000089910.106	USDA-FSIS	GCA_010156575.1	YES	NO	2017
FSIS11704918	PDT000260824.2		USA:CT	AAMVVC	rawintactchicken	Chicken	environmental/other	PDS000089910.106	USDA-FSIS	GCA_009536635.1	YES	NO	2017
FSIS1700428	PDT000205242.2		USA:DE	AAMFFC	animal-chicken-youngchicken	Chicken	environmental/other	PDS000089910.106	USDA-FSIS	GCA_009206385.1	YES	NO	2017
FSIS1700228	PDT000205122.2		USA:DE	AAMFEV	animal-chicken-youngchicken	Chicken	environmental/other	PDS000089910.106	USDA-FSIS	GCA_009207225.1	YES	NO	2017
FSIS1701302	PDT000215925.2		USA:DE	AAMKMA	rawintactchicken	Chicken	environmental/other	PDS000089910.106	USDA-FSIS	GCA_009318685.1	YES	NO	2017
FSIS1701671	PDT000217313.2		USA:DE	AAMKPE	comminutedchicken	Chicken	environmental/other	PDS000089910.106	USDA-FSIS	GCA_009320175.1	YES	NO	2017
FSIS1701848	PDT000218530.2		USA:DE	AAMKTG	comminutedchicken	Chicken	environmental/other	PDS000089910.106	USDA-FSIS	GCA_009322295.1	YES	NO	2017
FSIS1701836	PDT000218704.2		USA:DE	AAMKWA	rawintactchicken	Chicken	environmental/other	PDS000089910.106	USDA-FSIS	GCA_009323455.1	YES	NO	2017
FSIS1703321	PDT000231504.2		USA:DE	AAMRFA	comminutedchicken	Chicken	environmental/other	PDS000089910.106	USDA-FSIS	GCA_009433595.1	YES	NO	2017
FSIS1703475	PDT000234389.2		USA:DE	AAMSKU	comminutedchicken	Chicken	environmental/other	PDS000089910.106	USDA-FSIS	GCA_009469905.1	YES	NO	2017
FSIS21720022	PDT000235379.2		USA:DE	AAMSQA	comminutedchicken	Chicken	environmental/other	PDS000089910.106	USDA-FSIS	GCA_009473025.1	YES	NO	2017
FSIS1703867	PDT000235587.2		USA:DE	AAMSSI	comminutedchicken	Chicken	environmental/other	PDS000089910.106	USDA-FSIS	GCA_009473865.1	YES	NO	2017
FSIS11703950	PDT000236523.2		USA:DE	AAMSXA	animal-chicken-youngchicken	Chicken	environmental/other	PDS000089910.106	USDA-FSIS	GCA_009476285.1	YES	NO	2017
FSIS21720247	PDT000247040.2		USA:DE	AAMUOL	rawintactchicken	Chicken	environmental/other	PDS000089910.106	USDA-FSIS	GCA_009512995.1	YES	NO	2017
FSIS11704634	PDT000253368.2		USA:DE	AAMUWC	comminutedchicken	Chicken	environmental/other	PDS000089910.106	USDA-FSIS	GCA_009516775.1	YES	NO	2017
FSIS11704590	PDT000260547.2		USA:DE	AAMVTR	animal-chicken-youngchicken	Chicken	environmental/other	PDS000089910.106	USDA-FSIS	GCA_009540555.1	YES	NO	2017
FSIS1703776	PDT000236587.2		USA:DE	AAMXBP	comminutedchicken	Chicken	environmental/other	PDS000089910.106	USDA-FSIS	GCA_009547695.1	YES	NO	2017
FSIS11704446	PDT000245663.2		USA:DE	AAMXPC	comminutedchicken	Chicken	environmental/other	PDS000089910.106	USDA-FSIS	GCA_009553895.1	YES	NO	2017
FSIS11706501	PDT000272458.2		USA:DE	AANAHM	rawintactchicken	Chicken	environmental/other	PDS000089910.106	USDA-FSIS	GCA_009589665.1	YES	NO	2017
FSIS21720856	PDT000274512.2		USA:DE	AANAOL	comminutedchicken	Chicken	environmental/other	PDS000089910.106	USDA-FSIS	GCA_009593425.1	YES	NO	2017
FSIS11706674	PDT000275843.2		USA:DE	AANFGS	comminutedchicken	Chicken	environmental/other	PDS000089910.106	USDA-FSIS	GCA_010141065.1	YES	NO	2017
FSIS11706621	PDT000275955.2		USA:DE	AANFHZ	animal-chicken-youngchicken	Chicken	environmental/other	PDS000089910.106	USDA-FSIS	GCA_010142075.1	YES	NO	2017
FSIS11706487	PDT000277006.2		USA:DE	AANFJY	animal-chicken-youngchicken	Chicken	environmental/other	PDS000089910.106	USDA-FSIS	GCA_010142775.1	YES	NO	2017
FSIS11706291	PDT000280999.2		USA:DE	AAQHOH	animal-chicken-youngchicken	Chicken	environmental/other	PDS000089910.106	USDA-FSIS	GCA_011547335.1	YES	NO	2017
CVMN17S1509	PDT000752594.2		USA:GA		Chickenbreasts	Chicken	environmental/other	PDS000089910.106	FDA	GCA_008505865.2	YES	NO	2017
FSIS1710445	PDT000190713.2		USA:GA	AAMBXG	comminutedchicken	Chicken	environmental/other	PDS000089910.106	USDA-FSIS	GCA_009131925.1	YES	NO	2017
FSIS1700362	PDT000206463.2		USA:GA	AAMFMF	comminutedchicken	Chicken	environmental/other	PDS000089910.106	USDA-FSIS	GCA_009211845.1	YES	NO	2017
FSIS1702006	PDT000221646.2		USA:GA	AAMLRT	comminutedchicken	Chicken	environmental/other	PDS000089910.106	USDA-FSIS	GCA_009335035.1	YES	NO	2017
FSIS1703312	PDT000230523.2		USA:GA	AAMRAT	comminutedchicken	Chicken	environmental/other	PDS000089910.106	USDA-FSIS	GCA_009431965.1	YES	NO	2017
FSIS1703495	PDT000232626.2		USA:GA	AAMRPI	comminutedchicken	Chicken	environmental/other	PDS000089910.106	USDA-FSIS	GCA_009439295.1	YES	NO	2017
FSIS11705134	PDT000259658.2		USA:GA	AAMVQZ	comminutedchicken	Chicken	environmental/other	PDS000089910.106	USDA-FSIS	GCA_009539935.1	YES	NO	2017
FSIS21720345	PDT000254421.2		USA:GA	AAMYGR	comminutedchicken	Chicken	environmental/other	PDS000089910.106	USDA-FSIS	GCA_009563695.1	YES	NO	2017
FSIS11705695	PDT000266441.2		USA:GA	AAMZEZ	comminutedchicken	Chicken	environmental/other	PDS000089910.106	USDA-FSIS	GCA_009575705.1	YES	NO	2017
FSIS11705988	PDT000268154.2		USA:GA	AAMZLS	rawintactchicken	Chicken	environmental/other	PDS000089910.106	USDA-FSIS	GCA_009578945.1	YES	NO	2017
CVMN17S495	PDT000385560.1		USA:GA	AADDTX	groundturkey	Turkey	environmental/other	PDS000089910.106	FDA	GCA_005544235.1	YES	NO	2017
CVMN17S041	PDT000742252.1		USA:GA		groundturkey	Turkey	environmental/other	PDS000089910.106	FDA	GCA_008539015.2	YES	NO	2017
FSIS11705857	PDT000268311.2		USA:ID	AAMWOX	animal-cattle-heifer	Cattle	environmental/other	PDS000089910.106	USDA-FSIS	GCA_009521575.1	YES	NO	2017
FSIS21720428	PDT000254422.2		USA:IL	AAMVEO	rawintactchicken	Chicken	environmental/other	PDS000089910.106	USDA-FSIS	GCA_009544115.1	YES	NO	2017
FSIS11705450	PDT000264645.2		USA:KY	AAMYZR	rawintactchicken	Chicken	environmental/other	PDS000089910.106	USDA-FSIS	GCA_009573025.1	YES	NO	2017
FSIS1710204	PDT000187574.2		USA:MA	AAMBNX	rawintactchicken	Chicken	environmental/other	PDS000089910.106	USDA-FSIS	GCA_009120985.1	YES	NO	2017
FSIS1703629	PDT000235424.2		USA:MA	AAMSQQ	rawintactchicken	Chicken	environmental/other	PDS000089910.106	USDA-FSIS	GCA_009472925.1	YES	NO	2017
FSIS11704122	PDT000247574.2		USA:MA	AAMXWJ	rawintactchicken	Chicken	environmental/other	PDS000089910.106	USDA-FSIS	GCA_009557735.1	YES	NO	2017
CVMN17S1349	PDT000742246.1		USA:MD		ChickenWings	Chicken	environmental/other	PDS000089910.106	FDA	GCA_005447485.2	YES	NO	2017
FSIS1710070	PDT000184601.2		USA:MD	AAMAQX	rawintactchicken	Chicken	environmental/other	PDS000089910.106	USDA-FSIS	GCA_009125065.1	YES	NO	2017
FSIS1700098	PDT000201639.2		USA:MD	AAMESJ	rawintactchicken	Chicken	environmental/other	PDS000089910.106	USDA-FSIS	GCA_009200745.1	YES	NO	2017
FSIS1700006	PDT000201712.2		USA:MD	AAMETK	chickencarcass	Chicken	environmental/other	PDS000089910.106	USDA-FSIS	GCA_009201025.1	YES	NO	2017
FSIS1700689	PDT000205726.2		USA:MD	AAMFGY	rawintactchicken	Chicken	environmental/other	PDS000089910.106	USDA-FSIS	GCA_009209005.1	YES	NO	2017
FSIS1702827	PDT000226158.2		USA:MD	AAMPCH	chickencarcass	Chicken	environmental/other	PDS000089910.106	USDA-FSIS	GCA_009395195.1	YES	NO	2017
FSIS1703120	PDT000228430.2		USA:MD	AAMPOG	chickencarcass	Chicken	environmental/other	PDS000089910.106	USDA-FSIS	GCA_009401245.1	YES	NO	2017
FSIS21720307	PDT000250291.2		USA:MD	AAMUSC	rawintactchicken	Chicken	environmental/other	PDS000089910.106	USDA-FSIS	GCA_009514755.1	YES	NO	2017
FSIS11704833	PDT000253369.2		USA:MD	AAMUVY	chickencarcass	Chicken	environmental/other	PDS000089910.106	USDA-FSIS	GCA_009516795.1	YES	NO	2017
FSIS21720626	PDT000265440.2		USA:MD	AAMWCA	chickencarcass	Chicken	environmental/other	PDS000089910.106	USDA-FSIS	GCA_009534465.1	YES	NO	2017
FSIS21720167	PDT000240244.2		USA:MD	AAMXHE	chickencarcass	Chicken	environmental/other	PDS000089910.106	USDA-FSIS	GCA_009549795.1	YES	NO	2017
FSIS21720159	PDT000240248.2		USA:MD	AAMXHH	rawintactchicken	Chicken	environmental/other	PDS000089910.106	USDA-FSIS	GCA_009549955.1	YES	NO	2017
FSIS11706670	PDT000274597.2		USA:MD	AANAOZ	chickencarcass	Chicken	environmental/other	PDS000089910.106	USDA-FSIS	GCA_009594525.1	YES	NO	2017
FSIS21720879	PDT000274937.2		USA:MD	AANBBU	chickencarcass	Chicken	environmental/other	PDS000089910.106	USDA-FSIS	GCA_009614395.1	YES	NO	2017
FSIS21720847	PDT000275592.2		USA:MD	AANBDZ	chickencarcass	Chicken	environmental/other	PDS000089910.106	USDA-FSIS	GCA_009615655.1	YES	NO	2017
FSIS11706639	PDT000280982.2		USA:MD	AAQFUZ	rawintactchicken	Chicken	environmental/other	PDS000089910.106	USDA-FSIS	GCA_011518465.1	YES	NO	2017
CVMN17S1553	PDT000385861.1		USA:MD	AADDVI	groundturkey	Turkey	environmental/other	PDS000089910.106	FDA	GCA_005545415.1	YES	NO	2017
FSIS21720399	PDT000254381.2		USA:ME	AAMVDX	comminutedchicken	Chicken	environmental/other	PDS000089910.106	USDA-FSIS	GCA_009545535.1	YES	NO	2017
FSIS1701672	PDT000217304.2		USA:MI	AAMKOY	comminutedchicken	Chicken	environmental/other	PDS000089910.106	USDA-FSIS	GCA_009318175.1	YES	NO	2017
FSIS1703416	PDT000232167.2		USA:MI	AAMRLS	comminutedchicken	Chicken	environmental/other	PDS000089910.106	USDA-FSIS	GCA_009437595.1	YES	NO	2017
FSIS21720042	PDT000236193.2		USA:MI	AAMSVE	comminutedchicken	Chicken	environmental/other	PDS000089910.106	USDA-FSIS	GCA_009474945.1	YES	NO	2017
FSIS11705036	PDT000258763.2		USA:MI	AAMVPA	comminutedchicken	Chicken	environmental/other	PDS000089910.106	USDA-FSIS	GCA_009539455.1	YES	NO	2017
FSIS11706161	PDT000269726.2		USA:MI	AAMZRE	comminutedchicken	Chicken	environmental/other	PDS000089910.106	USDA-FSIS	GCA_009579945.1	YES	NO	2017
FSIS11705447	PDT000271382.2		USA:MI	AANACI	comminutedchicken	Chicken	environmental/other	PDS000089910.106	USDA-FSIS	GCA_009586795.1	YES	NO	2017
FSIS11705993	PDT000268161.2		USA:MO	AAMWOF	chickencarcass	Chicken	environmental/other	PDS000089910.106	USDA-FSIS	GCA_009521375.1	YES	NO	2017
FSIS11705662	PDT000274877.2		USA:MO	AANFDE	animal-chicken-youngchicken	Chicken	environmental/other	PDS000089910.106	USDA-FSIS	GCA_010134355.1	YES	NO	2017
FSIS11807110	PDT000281418.2		USA:MO	AAPLJT	animal-chicken-youngchicken	Chicken	environmental/other	PDS000089910.106	USDA-FSIS	GCA_011168375.1	YES	NO	2017
FSIS11706967	PDT000281114.2		USA:MO	AAQKYF	animal-chicken-youngchicken	Chicken	environmental/other	PDS000089910.106	USDA-FSIS	GCA_011595885.1	YES	NO	2017
FSIS1710552	PDT000190601.2		USA:NC	AAMBWN	animal-chicken-youngchicken	Chicken	environmental/other	PDS000089910.106	USDA-FSIS	GCA_009131505.1	YES	NO	2017
FSIS1700061	PDT000195788.2		USA:NC	AAMCYZ	animal-chicken-youngchicken	Chicken	environmental/other	PDS000089910.106	USDA-FSIS	GCA_009164925.1	YES	NO	2017
FSIS1700359	PDT000206485.2		USA:NC	AAMFMU	rawintactchicken	Chicken	environmental/other	PDS000089910.106	USDA-FSIS	GCA_009212125.1	YES	NO	2017
FSIS1700858	PDT000212564.2		USA:NC	AAMIWS	comminutedchicken	Chicken	environmental/other	PDS000089910.106	USDA-FSIS	GCA_009283005.1	YES	NO	2017
FSIS1701215	PDT000212850.2		USA:NC	AAMIZD	rawintactchicken	Chicken	environmental/other	PDS000089910.106	USDA-FSIS	GCA_009284605.1	YES	NO	2017
FSIS1701092	PDT000215173.2		USA:NC	AAMKJZ	animal-chicken-youngchicken	Chicken	environmental/other	PDS000089910.106	USDA-FSIS	GCA_009317375.1	YES	NO	2017
FSIS1700714	PDT000215774.2		USA:NC	AAMKKI	comminutedchicken	Chicken	environmental/other	PDS000089910.106	USDA-FSIS	GCA_009317635.1	YES	NO	2017
FSIS1700940	PDT000215903.2		USA:NC	AAMKLR	animal-chicken-youngchicken	Chicken	environmental/other	PDS000089910.106	USDA-FSIS	GCA_009318515.1	YES	NO	2017
FSIS1702008	PDT000221649.2		USA:NC	AAMLRV	chickencarcass	Chicken	environmental/other	PDS000089910.106	USDA-FSIS	GCA_009334995.1	YES	NO	2017
FSIS1702331	PDT000224377.2		USA:NC	AAMNRR	animal-chicken-youngchicken	Chicken	environmental/other	PDS000089910.106	USDA-FSIS	GCA_009365255.1	YES	NO	2017
FSIS1702469	PDT000224765.2		USA:NC	AAMNVD	rawintactchicken	Chicken	environmental/other	PDS000089910.106	USDA-FSIS	GCA_009367535.1	YES	NO	2017
FSIS21720172	PDT000241128.2		USA:NC	AAMTWY	chickencarcass	Chicken	environmental/other	PDS000089910.106	USDA-FSIS	GCA_009503715.1	YES	NO	2017
FSIS21720293	PDT000250282.2		USA:NC	AAMUSF	comminutedchicken	Chicken	environmental/other	PDS000089910.106	USDA-FSIS	GCA_009514715.1	YES	NO	2017
FSIS11705995	PDT000268152.2		USA:NC	AAMWOC	rawintactchicken	Chicken	environmental/other	PDS000089910.106	USDA-FSIS	GCA_009520955.1	YES	NO	2017
FSIS11704576	PDT000268088.2		USA:NC	AAMWNJ	animal-chicken-youngchicken	Chicken	environmental/other	PDS000089910.106	USDA-FSIS	GCA_009521095.1	YES	NO	2017
FSIS11704809	PDT000250503.2		USA:NC	AAMXYT	rawintactchicken	Chicken	environmental/other	PDS000089910.106	USDA-FSIS	GCA_009558775.1	YES	NO	2017
FSIS21720355	PDT000254376.2		USA:NC	AAMYGB	rawintactchicken	Chicken	environmental/other	PDS000089910.106	USDA-FSIS	GCA_009561695.1	YES	NO	2017
FSIS21720349	PDT000254368.2		USA:NC	AAMYFY	rawintactchicken	Chicken	environmental/other	PDS000089910.106	USDA-FSIS	GCA_009562575.1	YES	NO	2017
FSIS11704937	PDT000260799.2		USA:NC	AAMYVH	comminutedchicken	Chicken	environmental/other	PDS000089910.106	USDA-FSIS	GCA_009570045.1	YES	NO	2017
FSIS21820911	PDT000277758.2		USA:NC	AANFPC	rawintactchicken	Chicken	environmental/other	PDS000089910.106	USDA-FSIS	GCA_010156875.1	YES	NO	2017
FSIS21820909	PDT000277756.2		USA:NC	AANFPB	chickencarcass	Chicken	environmental/other	PDS000089910.106	USDA-FSIS	GCA_010156895.1	YES	NO	2017
FSIS1701841	PDT000218507.2		USA:NC	AAMKSZ	ComminutedTurkey	Turkey	environmental/other	PDS000089910.106	USDA-FSIS	GCA_009322155.1	YES	NO	2017
FSIS1702284	PDT000221487.2		USA:NC	AAMLQD	ComminutedTurkey	Turkey	environmental/other	PDS000089910.106	USDA-FSIS	GCA_009333955.1	YES	NO	2017
FSIS1702986	PDT000227068.2		USA:NC	AAMPGJ	ComminutedTurkey	Turkey	environmental/other	PDS000089910.106	USDA-FSIS	GCA_009397285.1	YES	NO	2017
FSIS1703860	PDT000235594.2		USA:NC	AAMSSM	ComminutedTurkey	Turkey	environmental/other	PDS000089910.106	USDA-FSIS	GCA_009473625.1	YES	NO	2017
FSIS1701561	PDT000217311.2		USA:NJ	AAMKPD	comminutedchicken	Chicken	environmental/other	PDS000089910.106	USDA-FSIS	GCA_009320155.1	YES	NO	2017
FSIS1710987	PDT000227160.2		USA:NJ	AAMPHQ	comminutedchicken	Chicken	environmental/other	PDS000089910.106	USDA-FSIS	GCA_009397825.1	YES	NO	2017
FSIS1703518	PDT000234390.2		USA:NJ	AAMSKS	comminutedchicken	Chicken	environmental/other	PDS000089910.106	USDA-FSIS	GCA_009469775.1	YES	NO	2017
FSIS11807133	PDT000282200.2		USA:NJ	AAOWHT	comminutedchicken	Chicken	environmental/other	PDS000089910.106	USDA-FSIS	GCA_010881965.1	YES	NO	2017
FSIS1702998	PDT000227132.2		USA:NJ	AAMOHF	ComminutedTurkey	Turkey	environmental/other	PDS000089910.106	USDA-FSIS	GCA_009374055.1	YES	NO	2017
CVMN17S1040	PDT000742251.1		USA:NY		Chickenwings	Chicken	environmental/other	PDS000089910.106	FDA	GCA_008504465.2	YES	NO	2017
FSIS21720897	PDT000276921.2		USA:NY	AANFJG	comminutedchicken	Chicken	environmental/other	PDS000089910.106	USDA-FSIS	GCA_010142415.1	YES	NO	2017
FSIS11704691	PDT000247579.2		USA:OK	AAOMGZ	rawintactchicken	Chicken	environmental/other	PDS000089910.106	USDA-FSIS	GCA_010739055.1	YES	NO	2017
FSIS1700622	PDT000211298.2		USA:PA	AAMHWS	comminutedchicken	Chicken	environmental/other	PDS000089910.106	USDA-FSIS	GCA_009243665.1	YES	NO	2017
FSIS1702997	PDT000227144.2		USA:PA	AAMPHF	comminutedchicken	Chicken	environmental/other	PDS000089910.106	USDA-FSIS	GCA_009397585.1	YES	NO	2017
FSIS11705986	PDT000268153.2		USA:PA	AAMZLQ	comminutedchicken	Chicken	environmental/other	PDS000089910.106	USDA-FSIS	GCA_009579225.1	YES	NO	2017
FSIS11706801	PDT000275846.2		USA:PA	AANFGW	comminutedchicken	Chicken	environmental/other	PDS000089910.106	USDA-FSIS	GCA_010141125.1	YES	NO	2017
FSIS11706812	PDT000275931.2		USA:PA	AANFHT	rawintactchicken	Chicken	environmental/other	PDS000089910.106	USDA-FSIS	GCA_010141735.1	YES	NO	2017
FSIS11706653	PDT000281200.2		USA:PA	AAQKYG	comminutedchicken	Chicken	environmental/other	PDS000089910.106	USDA-FSIS	GCA_011596005.1	YES	NO	2017
FSIS1703300	PDT000230509.2		USA:RI	AAMPQZ	rawintactchicken	Chicken	environmental/other	PDS000089910.106	USDA-FSIS	GCA_009402685.1	YES	NO	2017
CVMN17S1105	PDT000742250.1		USA:SC		Chickenthighs	Chicken	environmental/other	PDS000089910.106	FDA	GCA_008505585.2	YES	NO	2017
FSIS1702134	PDT000218547.2		USA:SC	AAMKTO	chickencarcass	Chicken	environmental/other	PDS000089910.106	USDA-FSIS	GCA_009322385.1	YES	NO	2017
FSIS11705979	PDT000268022.2		USA:SC	AAMWMK	chickencarcass	Chicken	environmental/other	PDS000089910.106	USDA-FSIS	GCA_009520555.1	YES	NO	2017
FSIS11703994	PDT000239146.2		USA:SC	AAMXEY	rawintactchicken	Chicken	environmental/other	PDS000089910.106	USDA-FSIS	GCA_009549735.1	YES	NO	2017
FSIS11706032	PDT000269819.2		USA:SC	AAMZZB	rawintactchicken	Chicken	environmental/other	PDS000089910.106	USDA-FSIS	GCA_009584685.1	YES	NO	2017
CVMN17S1442	PDT000742245.1		USA:SC		Mixedparts	Mixedanimal	environmental/other	PDS000089910.106	FDA	GCA_008505445.2	YES	NO	2017
CVMN17S349	PDT000742243.1		USA:SC		groundturkey	Turkey	environmental/other	PDS000089910.106	FDA	GCA_008457375.2	YES	NO	2017
CVMN17S353	PDT000359543.1		USA:SC	AAKSPH	groundturkey	Turkey	environmental/other	PDS000089910.106	FDA	GCA_008537935.1	YES	NO	2017
CVMN17S829	PDT000359594.1		USA:SC	AAKSQU	groundturkey	Turkey	environmental/other	PDS000089910.106	FDA	GCA_008539535.1	YES	NO	2017
CVMN17S1592	PDT001170770.1		USA:TN		ChickenLegs	Chicken	environmental/other	PDS000089910.106	FDA	GCA_004282055.2	YES	NO	2017
FSIS1703484	PDT000232620.2		USA:TN	AAMSCT	comminutedchicken	Chicken	environmental/other	PDS000089910.106	USDA-FSIS	GCA_009464825.1	YES	NO	2017
CVMN17S1588	PDT000359528.1		USA:TN	AAKMEA	groundturkey	Turkey	environmental/other	PDS000089910.106	FDA	GCA_008457565.1	YES	NO	2017
FSIS1703297	PDT000230574.2		USA:VA	AAMPRF	rawintactchicken	Chicken	environmental/other	PDS000089910.106	USDA-FSIS	GCA_009403225.1	YES	NO	2017
FSIS21720089	PDT000238443.2		USA:VA	AAMTRY	rawintactchicken	Chicken	environmental/other	PDS000089910.106	USDA-FSIS	GCA_009501575.1	YES	NO	2017
FSIS11704127	PDT000247573.2		USA:VA	AAMUPK	comminutedchicken	Chicken	environmental/other	PDS000089910.106	USDA-FSIS	GCA_009513555.1	YES	NO	2017
FSIS11705533	PDT000268081.2		USA:VA	AAMWNF	animal-chicken-youngchicken	Chicken	environmental/other	PDS000089910.106	USDA-FSIS	GCA_009523365.1	YES	NO	2017
FSIS1702786	PDT000260965.2		USA:VA	AAMVVL	animal-chicken-youngchicken	Chicken	environmental/other	PDS000089910.106	USDA-FSIS	GCA_009536415.1	YES	NO	2017
FSIS11704578	PDT000260534.2		USA:VA	AAMYUM	animal-chicken-youngchicken	Chicken	environmental/other	PDS000089910.106	USDA-FSIS	GCA_009570425.1	YES	NO	2017
FSIS11704574	PDT000268091.2		USA:VA	AAMZLE	animal-chicken-youngchicken	Chicken	environmental/other	PDS000089910.106	USDA-FSIS	GCA_009578895.1	YES	NO	2017
FSIS21720849	PDT000274508.2		USA:VA	AANAOH	rawintactchicken	Chicken	environmental/other	PDS000089910.106	USDA-FSIS	GCA_009593235.1	YES	NO	2017
FSIS21820917	PDT000281139.2		USA:VA	AANBTO	rawintactchicken	Chicken	environmental/other	PDS000089910.106	USDA-FSIS	GCA_010003245.1	YES	NO	2017
FSIS11706623	PDT000275858.2		USA:VA	AANFHB	animal-chicken-youngchicken	Chicken	environmental/other	PDS000089910.106	USDA-FSIS	GCA_010141235.1	YES	NO	2017
FSIS11706846	PDT000281193.2		USA:VA	AAQIBH	rawintactchicken	Chicken	environmental/other	PDS000089910.106	USDA-FSIS	GCA_011554055.1	YES	NO	2017
FSIS21720043	PDT000236189.2		USA:WA	AAMSVA	comminutedchicken	Chicken	environmental/other	PDS000089910.106	USDA-FSIS	GCA_009474985.1	YES	NO	2017
FSIS1703775	PDT000237071.2		USA:WA	AAMXBV	comminutedchicken	Chicken	environmental/other	PDS000089910.106	USDA-FSIS	GCA_009547515.1	YES	NO	2017
FSIS1702012	PDT000218849.2		USA:WI	AAMKXF	comminutedchicken	Chicken	environmental/other	PDS000089910.106	USDA-FSIS	GCA_009324355.1	YES	NO	2017
FSIS31801275	PDT000409593.1		USA:AR	AAHSSD	comminutedchicken	Chicken	environmental/other	PDS000089910.106	USDA-FSIS	GCA_007357555.1	YES	NO	2018
FSIS11815611	PDT000409843.1		USA:AR	AAHSTD	comminutedchicken	Chicken	environmental/other	PDS000089910.106	USDA-FSIS	GCA_007357875.1	YES	NO	2018
FSIS11811131	PDT000337835.1		USA:AR	AAKPGC	rawintactchicken	Chicken	environmental/other	PDS000089910.106	USDA-FSIS	GCA_008499845.1	YES	NO	2018
FSIS11810965	PDT000337191.1		USA:AR	AAKSEU	rawintactchicken	Chicken	environmental/other	PDS000089910.106	USDA-FSIS	GCA_008542755.1	YES	NO	2018
FSIS11811714	PDT000347930.1		USA:AR	AAKSJL	comminutedchicken	Chicken	environmental/other	PDS000089910.106	USDA-FSIS	GCA_008560385.1	YES	NO	2018
FSIS21821406	PDT000305008.2		USA:AR	AAQHMN	rawintactchicken	Chicken	environmental/other	PDS000089910.106	USDA-FSIS	GCA_011546355.1	YES	NO	2018
FSIS11808484	PDT000307814.2		USA:AR	AAQMIP	animal-chicken-youngchicken	Chicken	environmental/other	PDS000089910.106	USDA-FSIS	GCA_011621185.1	YES	NO	2018
FSIS11815550	PDT000409151.1		USA:AZ	AAHSRO	comminutedchicken	Chicken	environmental/other	PDS000089910.106	USDA-FSIS	GCA_007357095.1	YES	NO	2018
FSIS11810946	PDT000336214.1		USA:AZ	AAKSEB	rawintactchicken	Chicken	environmental/other	PDS000089910.106	USDA-FSIS	GCA_008550275.1	YES	NO	2018
FSIS11813981	PDT000379447.2		USA:CA	AAGHOR	comminutedchicken	Chicken	environmental/other	PDS000089910.106	USDA-FSIS	GCA_006803565.1	YES	NO	2018
FSIS21822284	PDT000389613.1		USA:CA	AAHQNE	rawintactchicken	Chicken	environmental/other	PDS000089910.106	USDA-FSIS	GCA_007327615.1	YES	NO	2018
FSIS21823012	PDT000418678.1		USA:CA	AAHUFU	rawintactchicken	Chicken	environmental/other	PDS000089910.106	USDA-FSIS	GCA_007380365.1	YES	NO	2018
FSIS31800854	PDT000362898.1		USA:CA	AAKMHG	comminutedchicken	Chicken	environmental/other	PDS000089910.106	USDA-FSIS	GCA_008459485.1	YES	NO	2018
FSIS21821810	PDT000327684.1		USA:CA	AAKOZI	rawintactchicken	Chicken	environmental/other	PDS000089910.106	USDA-FSIS	GCA_008496505.1	YES	NO	2018
FSIS11809124	PDT000324237.1		USA:CA	AAKOYO	rawintactchicken	Chicken	environmental/other	PDS000089910.106	USDA-FSIS	GCA_008496785.1	YES	NO	2018
FSIS21822024	PDT000372670.1		USA:CA	AAKSXL	comminutedchicken	Chicken	environmental/other	PDS000089910.106	USDA-FSIS	GCA_008536655.1	YES	NO	2018
FSIS11808991	PDT000305957.2		USA:CA	AAOVWZ	rawintactchicken	Chicken	environmental/other	PDS000089910.106	USDA-FSIS	GCA_010876465.1	YES	NO	2018
CVMN18S2055	PDT000565547.1		USA:CA	AAPMTU	ChickenWings	Chicken	environmental/other	PDS000089910.106	FDA	GCA_011177275.1	YES	NO	2018
FSIS31800265	PDT000299721.2		USA:CA	AAOVQA	Product-Raw-Ground,ComminutedorOtherwiseNonintact-Pork	Swine	environmental/other	PDS000089910.106	USDA-FSIS	GCA_010872005.1	YES	NO	2018
FSIS21822136	PDT000381060.1		USA:CO	RUSQ	comminutedchicken	Chicken	environmental/other	PDS000089910.106	USDA-FSIS	GCA_003902315.1	YES	NO	2018
CVMN18S0115	PDT000518365.1		USA:CO	AAFEZK	ChickenBreasts	Chicken	environmental/other	PDS000089910.106	FDA	GCA_006340365.1	YES	NO	2018
CVMN18S0748	PDT000518447.1		USA:CO	AAFFCF	ChickenBreasts	Chicken	environmental/other	PDS000089910.106	FDA	GCA_006341235.1	YES	NO	2018
FSIS11814863	PDT000392821.2		USA:DE	AAGDRA	rawintactchicken	Chicken	environmental/other	PDS000089910.106	USDA-FSIS	GCA_006746005.1	YES	NO	2018
FSIS11814207	PDT000386233.1		USA:DE	AAHPXU	comminutedchicken	Chicken	environmental/other	PDS000089910.106	USDA-FSIS	GCA_007318135.1	YES	NO	2018
FSIS21822671	PDT000405493.1		USA:DE	AAHSFL	rawintactchicken	Chicken	environmental/other	PDS000089910.106	USDA-FSIS	GCA_007351855.1	YES	NO	2018
FSIS31801374	PDT000430603.1		USA:DE	AAHVDR	comminutedchicken	Chicken	environmental/other	PDS000089910.106	USDA-FSIS	GCA_007390465.1	YES	NO	2018
FSIS31901432	PDT000439592.1		USA:DE	AAHVPJ	comminutedchicken	Chicken	environmental/other	PDS000089910.106	USDA-FSIS	GCA_007398495.1	YES	NO	2018
FSIS31800575	PDT000329601.1		USA:DE	AAKLJV	rawintactchicken	Chicken	environmental/other	PDS000089910.106	USDA-FSIS	GCA_008446585.1	YES	NO	2018
FSIS11811630	PDT000350432.1		USA:DE	AAKLVF	animal-chicken-youngchicken	Chicken	environmental/other	PDS000089910.106	USDA-FSIS	GCA_008452565.1	YES	NO	2018
FSIS11813889	PDT000375894.1		USA:DE	AAKMOU	animal-chicken-youngchicken	Chicken	environmental/other	PDS000089910.106	USDA-FSIS	GCA_008461385.1	YES	NO	2018
FSIS11813900	PDT000376968.1		USA:DE	AAKMPU	animal-chicken-youngchicken	Chicken	environmental/other	PDS000089910.106	USDA-FSIS	GCA_008461765.1	YES	NO	2018
FSIS11811120	PDT000337879.1		USA:DE	AAKPFS	comminutedchicken	Chicken	environmental/other	PDS000089910.106	USDA-FSIS	GCA_008497685.1	YES	NO	2018
FSIS31800598	PDT000333102.1		USA:DE	AAKPCS	chickencarcass	Chicken	environmental/other	PDS000089910.106	USDA-FSIS	GCA_008498185.1	YES	NO	2018
FSIS11810653	PDT000333681.1		USA:DE	AAKPCU	animal-chicken-youngchicken	Chicken	environmental/other	PDS000089910.106	USDA-FSIS	GCA_008498225.1	YES	NO	2018
FSIS11811734	PDT000350398.1		USA:DE	AAKPIX	rawintactchicken	Chicken	environmental/other	PDS000089910.106	USDA-FSIS	GCA_008501205.1	YES	NO	2018
FSIS31801025	PDT000374920.1		USA:DE	AAKSYC	rawintactchicken	Chicken	environmental/other	PDS000089910.106	USDA-FSIS	GCA_008537335.1	YES	NO	2018
FSIS11811663	PDT000347493.1		USA:DE	AAKSJA	comminutedchicken	Chicken	environmental/other	PDS000089910.106	USDA-FSIS	GCA_008542575.1	YES	NO	2018
FSIS21821891	PDT000329555.1		USA:DE	AAKSAM	rawintactchicken	Chicken	environmental/other	PDS000089910.106	USDA-FSIS	GCA_008547395.1	YES	NO	2018
FSIS11810307	PDT000325571.1		USA:DE	AAKSAB	comminutedchicken	Chicken	environmental/other	PDS000089910.106	USDA-FSIS	GCA_008548995.1	YES	NO	2018
FSIS11812214	PDT000355113.1		USA:DE	AAKSMK	comminutedchicken	Chicken	environmental/other	PDS000089910.106	USDA-FSIS	GCA_008555535.1	YES	NO	2018
FSIS21821502	PDT000310496.2		USA:DE	AAPCOQ	comminutedchicken	Chicken	environmental/other	PDS000089910.106	USDA-FSIS	GCA_010955715.1	YES	NO	2018
FSIS11808815	PDT000303609.2		USA:DE	AAPAOY	chickencarcass	Chicken	environmental/other	PDS000089910.106	USDA-FSIS	GCA_010962575.1	YES	NO	2018
FSIS21821022	PDT000283001.2		USA:DE	AAPJGR	comminutedchicken	Chicken	environmental/other	PDS000089910.106	USDA-FSIS	GCA_011137975.1	YES	NO	2018
FSIS21821302	PDT000296245.2		USA:DE	AAPJIZ	rawintactchicken	Chicken	environmental/other	PDS000089910.106	USDA-FSIS	GCA_011139055.1	YES	NO	2018
FSIS11807701	PDT000288712.2		USA:DE	AAPLMT	animal-chicken-youngchicken	Chicken	environmental/other	PDS000089910.106	USDA-FSIS	GCA_011169825.1	YES	NO	2018
FSIS11807545	PDT000287510.2		USA:DE	AAQFVK	animal-chicken-youngchicken	Chicken	environmental/other	PDS000089910.106	USDA-FSIS	GCA_011519185.1	YES	NO	2018
FSIS11807271	PDT000284092.2		USA:DE	AAQHHH	animal-chicken-youngchicken	Chicken	environmental/other	PDS000089910.106	USDA-FSIS	GCA_011542515.1	YES	NO	2018
FSIS11808639	PDT000312714.2		USA:DE	AAQHGY	animal-chicken-youngchicken	Chicken	environmental/other	PDS000089910.106	USDA-FSIS	GCA_011543315.1	YES	NO	2018
FSIS11807388	PDT000292803.2		USA:DE	AAQIQJ	comminutedchicken	Chicken	environmental/other	PDS000089910.106	USDA-FSIS	GCA_011562625.1	YES	NO	2018
FSIS21820988	PDT000281236.2		USA:DE	AAQLEO	comminutedchicken	Chicken	environmental/other	PDS000089910.106	USDA-FSIS	GCA_011598785.1	YES	NO	2018
FSIS11813988	PDT000384873.2		USA:FL	AAGHPA	rawintactchicken	Chicken	environmental/other	PDS000089910.106	USDA-FSIS	GCA_006804805.1	YES	NO	2018
FSIS11811754	PDT000347902.1		USA:FL	AAKLVD	comminutedchicken	Chicken	environmental/other	PDS000089910.106	USDA-FSIS	GCA_008452445.1	YES	NO	2018
FSIS11814878	PDT000392818.1		USA:FL	AAADFT	ComminutedTurkey	Turkey	environmental/other	PDS000089910.106	USDA-FSIS	GCA_004228125.1	YES	NO	2018
FSIS11814670	PDT000391585.2		USA:GA	AAGHPG	rawintactchicken	Chicken	environmental/other	PDS000089910.106	USDA-FSIS	GCA_006804965.1	YES	NO	2018
FSIS21821970	PDT000367532.1		USA:GA	AAKMJQ	comminutedchicken	Chicken	environmental/other	PDS000089910.106	USDA-FSIS	GCA_008459965.1	YES	NO	2018
FSIS31800891	PDT000365577.1		USA:GA	AAKMJF	comminutedchicken	Chicken	environmental/other	PDS000089910.106	USDA-FSIS	GCA_008460185.1	YES	NO	2018
FSIS21821688	PDT000323927.1		USA:GA	AAKOXX	comminutedchicken	Chicken	environmental/other	PDS000089910.106	USDA-FSIS	GCA_008495265.1	YES	NO	2018
FSIS11810942	PDT000336205.1		USA:GA	AAKPDV	comminutedchicken	Chicken	environmental/other	PDS000089910.106	USDA-FSIS	GCA_008498665.1	YES	NO	2018
FSIS11812572	PDT000365477.1		USA:GA	AAKPTX	comminutedchicken	Chicken	environmental/other	PDS000089910.106	USDA-FSIS	GCA_008507785.1	YES	NO	2018
FSIS11813528	PDT000375923.1		USA:GA	AAKPYK	comminutedchicken	Chicken	environmental/other	PDS000089910.106	USDA-FSIS	GCA_008509435.1	YES	NO	2018
FSIS31800994	PDT000374912.1		USA:GA	AAKPYO	comminutedchicken	Chicken	environmental/other	PDS000089910.106	USDA-FSIS	GCA_008509995.1	YES	NO	2018
FSIS11813505	PDT000372581.1		USA:GA	AAKSXZ	comminutedchicken	Chicken	environmental/other	PDS000089910.106	USDA-FSIS	GCA_008537305.1	YES	NO	2018
FSIS21821631	PDT000314043.2		USA:GA	AAOXXC	comminutedchicken	Chicken	environmental/other	PDS000089910.106	USDA-FSIS	GCA_010898135.1	YES	NO	2018
FSIS11807229	PDT000284875.2		USA:GA	AAPBRF	comminutedchicken	Chicken	environmental/other	PDS000089910.106	USDA-FSIS	GCA_010942415.1	YES	NO	2018
FSIS21821146	PDT000290453.2		USA:GA	AAPDEK	comminutedchicken	Chicken	environmental/other	PDS000089910.106	USDA-FSIS	GCA_010989715.1	YES	NO	2018
FSIS21821159	PDT000290447.2		USA:GA	AAPIZD	rawintactchicken	Chicken	environmental/other	PDS000089910.106	USDA-FSIS	GCA_011133215.1	YES	NO	2018
FSIS31800160	PDT000290332.2		USA:GA	AAQGGN	rawintactchicken	Chicken	environmental/other	PDS000089910.106	USDA-FSIS	GCA_011530085.1	YES	NO	2018
FSIS21821089	PDT000288017.2		USA:GA	AAQLEA	comminutedchicken	Chicken	environmental/other	PDS000089910.106	USDA-FSIS	GCA_011599085.1	YES	NO	2018
FSIS31800287	PDT000299749.2		USA:GA	AAQVTE	comminutedchicken	Chicken	environmental/other	PDS000089910.106	USDA-FSIS	GCA_011758405.1	YES	NO	2018
CVMN18S0821	PDT000518442.1		USA:GA	AAFFCA	groundturkey	Turkey	environmental/other	PDS000089910.106	FDA	GCA_006342365.1	YES	NO	2018
CVMN18S1335	PDT000565733.1		USA:GA	AAQMUQ	groundturkey	Turkey	environmental/other	PDS000089910.106	FDA	GCA_011627105.1	YES	NO	2018
FSIS11808797	PDT000321750.1		USA:IA	AAKLFQ	Animal-Turkey-YoungTurkey	Turkey	environmental/other	PDS000089910.106	USDA-FSIS	GCA_008444725.1	YES	NO	2018
FSIS11815546	PDT000406635.2		USA:KY	AAGJVD	rawintactchicken	Chicken	environmental/other	PDS000089910.106	USDA-FSIS	GCA_006835545.1	YES	NO	2018
FSIS21821984	PDT000367578.1		USA:KY	AAKMKJ	rawintactchicken	Chicken	environmental/other	PDS000089910.106	USDA-FSIS	GCA_008460885.1	YES	NO	2018
FSIS31800976	PDT000373289.1		USA:KY	AAKMOK	rawintactchicken	Chicken	environmental/other	PDS000089910.106	USDA-FSIS	GCA_008463585.1	YES	NO	2018
FSIS31800174	PDT000290361.2		USA:KY	AAOXRM	chickencarcass	Chicken	environmental/other	PDS000089910.106	USDA-FSIS	GCA_010894635.1	YES	NO	2018
FSIS31800178	PDT000290351.2		USA:KY	AAPLQC	rawintactchicken	Chicken	environmental/other	PDS000089910.106	USDA-FSIS	GCA_011172835.1	YES	NO	2018
FSIS31800373	PDT000314473.2		USA:KY	AAQMOG	comminutedchicken	Chicken	environmental/other	PDS000089910.106	USDA-FSIS	GCA_011624185.1	YES	NO	2018
FSIS11816558	PDT000422141.1		USA:MA	AAHULF	rawintactchicken	Chicken	environmental/other	PDS000089910.106	USDA-FSIS	GCA_007381785.1	YES	NO	2018
FSIS11811141	PDT000337918.1		USA:MA	AAKSFR	rawintactchicken	Chicken	environmental/other	PDS000089910.106	USDA-FSIS	GCA_008543195.1	YES	NO	2018
FSIS11809921	PDT000315952.1		USA:MA	AAKRUY	comminutedchicken	Chicken	environmental/other	PDS000089910.106	USDA-FSIS	GCA_008559425.1	YES	NO	2018
FSIS11808147	PDT000313374.2		USA:MA	AAOXWR	comminutedchicken	Chicken	environmental/other	PDS000089910.106	USDA-FSIS	GCA_010900035.1	YES	NO	2018
FSIS31800205	PDT000293289.2		USA:MA	AAOZMQ	rawintactchicken	Chicken	environmental/other	PDS000089910.106	USDA-FSIS	GCA_010968615.1	YES	NO	2018
FSIS11809278	PDT000308011.2		USA:MA	AAQHAS	comminutedchicken	Chicken	environmental/other	PDS000089910.106	USDA-FSIS	GCA_011538295.1	YES	NO	2018
FSIS21822496	PDT000396333.1		USA:MD	RKXF	rawintactchicken	Chicken	environmental/other	PDS000089910.106	USDA-FSIS	GCA_003734905.1	YES	NO	2018
FSIS11814196	PDT000384293.1		USA:MD	AAADHM	rawintactchicken	Chicken	environmental/other	PDS000089910.106	USDA-FSIS	GCA_004228345.1	YES	NO	2018
FSIS11816012	PDT000412088.1		USA:MD	AAADHV	rawintactchicken	Chicken	environmental/other	PDS000089910.106	USDA-FSIS	GCA_004229795.1	YES	NO	2018
FSIS31801278	PDT000409594.2		USA:MD	AAGHQH	rawintactchicken	Chicken	environmental/other	PDS000089910.106	USDA-FSIS	GCA_006808065.1	YES	NO	2018
FSIS21823015	PDT000421269.2		USA:MD	AAGJWD	chickencarcass	Chicken	environmental/other	PDS000089910.106	USDA-FSIS	GCA_006835865.1	YES	NO	2018
FSIS21822752	PDT000408953.1		USA:MD	AAHSQN	chickencarcass	Chicken	environmental/other	PDS000089910.106	USDA-FSIS	GCA_007355155.1	YES	NO	2018
FSIS21822957	PDT000417339.1		USA:MD	AAHTXY	rawintactchicken	Chicken	environmental/other	PDS000089910.106	USDA-FSIS	GCA_007374305.1	YES	NO	2018
FSIS11816921	PDT000428498.1		USA:MD	AAHUYP	rawintactchicken	Chicken	environmental/other	PDS000089910.106	USDA-FSIS	GCA_007389945.1	YES	NO	2018
FSIS11816968	PDT000434213.1		USA:MD	AAHVMK	rawintactchicken	Chicken	environmental/other	PDS000089910.106	USDA-FSIS	GCA_007396475.1	YES	NO	2018
CVMN18S1024	PDT000550413.1		USA:MD	AAJAMF	ChickenWings	Chicken	environmental/other	PDS000089910.106	FDA	GCA_007860665.1	YES	NO	2018
FSIS11809959	PDT000317670.1		USA:MD	AAKOVI	rawintactchicken	Chicken	environmental/other	PDS000089910.106	USDA-FSIS	GCA_008493665.1	YES	NO	2018
FSIS21821563	PDT000311898.2		USA:MD	AAKRTW	chickencarcass	Chicken	environmental/other	PDS000089910.106	USDA-FSIS	GCA_008547025.1	YES	NO	2018
FSIS11810231	PDT000323944.1		USA:MD	AAKRYO	rawintactchicken	Chicken	environmental/other	PDS000089910.106	USDA-FSIS	GCA_008548375.1	YES	NO	2018
FSIS11807290	PDT000283022.2		USA:MD	AAOZDY	rawintactchicken	Chicken	environmental/other	PDS000089910.106	USDA-FSIS	GCA_010908645.1	YES	NO	2018
FSIS21821342	PDT000300008.2		USA:MD	AAPBVT	rawintactchicken	Chicken	environmental/other	PDS000089910.106	USDA-FSIS	GCA_010945255.1	YES	NO	2018
FSIS31800329	PDT000306420.2		USA:MD	AAPKLO	chickencarcass	Chicken	environmental/other	PDS000089910.106	USDA-FSIS	GCA_011155915.1	YES	NO	2018
FSIS11808375	PDT000303133.2		USA:MD	AAQGHJ	chickencarcass	Chicken	environmental/other	PDS000089910.106	USDA-FSIS	GCA_011528995.1	YES	NO	2018
FSIS21822584	PDT000402745.1		USA:MI	ROIG	comminutedchicken	Chicken	environmental/other	PDS000089910.106	USDA-FSIS	GCA_003777305.1	YES	NO	2018
FSIS11813220	PDT000365647.1		USA:MI	AAKMJG	comminutedchicken	Chicken	environmental/other	PDS000089910.106	USDA-FSIS	GCA_008459705.1	YES	NO	2018
FSIS21822061	PDT000372676.1		USA:MI	AAKPXS	comminutedchicken	Chicken	environmental/other	PDS000089910.106	USDA-FSIS	GCA_008508675.1	YES	NO	2018
FSIS11812730	PDT000359316.1		USA:MI	AAKSOX	comminutedchicken	Chicken	environmental/other	PDS000089910.106	USDA-FSIS	GCA_008538035.1	YES	NO	2018
FSIS11811983	PDT000352042.1		USA:MI	AAKSMF	comminutedchicken	Chicken	environmental/other	PDS000089910.106	USDA-FSIS	GCA_008555435.1	YES	NO	2018
FSIS11809588	PDT000312442.2		USA:MI	AAPARG	comminutedchicken	Chicken	environmental/other	PDS000089910.106	USDA-FSIS	GCA_010929555.1	YES	NO	2018
FSIS21820942	PDT000281168.2		USA:MI	AAPIQN	comminutedchicken	Chicken	environmental/other	PDS000089910.106	USDA-FSIS	GCA_011128615.1	YES	NO	2018
CVMN18S1202	PDT000550650.1		USA:MN	AAJAVP	ChickenLegs	Chicken	environmental/other	PDS000089910.106	FDA	GCA_007862525.1	YES	NO	2018
CVMN18S1210	PDT000550661.1		USA:MN	AAJAWA	ChickenThighs	Chicken	environmental/other	PDS000089910.106	FDA	GCA_007865505.1	YES	NO	2018
CVMN18S1209	PDT000550660.1		USA:MN	AAJAWC	ChickenThighs	Chicken	environmental/other	PDS000089910.106	FDA	GCA_007865665.1	YES	NO	2018
FSIS11815266	PDT000399429.1		USA:MO	RNCL	animal-chicken-youngchicken	Chicken	environmental/other	PDS000089910.106	USDA-FSIS	GCA_003765745.1	YES	NO	2018
FSIS21822625	PDT000403610.1		USA:MO	AAHSAU	rawintactchicken	Chicken	environmental/other	PDS000089910.106	USDA-FSIS	GCA_007348835.1	YES	NO	2018
FSIS11816345	PDT000417388.1		USA:MO	AAHTZE	animal-chicken-youngchicken	Chicken	environmental/other	PDS000089910.106	USDA-FSIS	GCA_007374665.1	YES	NO	2018
FSIS21823111	PDT000430275.1		USA:MO	AAHVCH	rawintactchicken	Chicken	environmental/other	PDS000089910.106	USDA-FSIS	GCA_007391685.1	YES	NO	2018
FSIS11812712	PDT000360776.1		USA:MO	AAKMFN	animal-chicken-youngchicken	Chicken	environmental/other	PDS000089910.106	USDA-FSIS	GCA_008458065.1	YES	NO	2018
FSIS11812435	PDT000357474.1		USA:MO	AAKPMI	animal-chicken-youngchicken	Chicken	environmental/other	PDS000089910.106	USDA-FSIS	GCA_008503665.1	YES	NO	2018
CVMN18S1692	PDT000565603.1		USA:MO	AAPMSP	ChickenLegs	Chicken	environmental/other	PDS000089910.106	FDA	GCA_011176875.1	YES	NO	2018
CVMN18S1691	PDT000565602.1		USA:MO	AAQNLN	ChickenLegs	Chicken	environmental/other	PDS000089910.106	FDA	GCA_011636475.1	YES	NO	2018
CVMN18S2099	PDT000565746.1		USA:MO	AAPBPH	groundturkey	Turkey	environmental/other	PDS000089910.106	FDA	GCA_010940815.1	YES	NO	2018
FSIS31801268	PDT000409143.1		USA:MS	AAHSRE	rawintactchicken	Chicken	environmental/other	PDS000089910.106	USDA-FSIS	GCA_007357005.1	YES	NO	2018
FSIS11808853	PDT000305067.2		USA:MS	AAQFRP	comminutedchicken	Chicken	environmental/other	PDS000089910.106	USDA-FSIS	GCA_011515705.1	YES	NO	2018
FSIS11814828	PDT000395563.1		USA:NC	RNZH	animal-chicken-youngchicken	Chicken	environmental/other	PDS000089910.106	USDA-FSIS	GCA_003792675.1	YES	NO	2018
FSIS21822138	PDT000381068.2		USA:NC	AAFYTK	rawintactchicken	Chicken	environmental/other	PDS000089910.106	USDA-FSIS	GCA_006681625.1	YES	NO	2018
FSIS21822182	PDT000386530.2		USA:NC	AAFYTV	comminutedchicken	Chicken	environmental/other	PDS000089910.106	USDA-FSIS	GCA_006682085.1	YES	NO	2018
FSIS11816340	PDT000417975.2		USA:NC	AAGDSG	animal-chicken-youngchicken	Chicken	environmental/other	PDS000089910.106	USDA-FSIS	GCA_006746505.1	YES	NO	2018
FSIS11814726	PDT000393081.1		USA:NC	AAHQWX	rawintactchicken	Chicken	environmental/other	PDS000089910.106	USDA-FSIS	GCA_007332175.1	YES	NO	2018
FSIS11814560	PDT000393079.1		USA:NC	AAHQWV	comminutedchicken	Chicken	environmental/other	PDS000089910.106	USDA-FSIS	GCA_007332435.1	YES	NO	2018
FSIS31801223	PDT000404738.1		USA:NC	AAHSDP	rawintactchicken	Chicken	environmental/other	PDS000089910.106	USDA-FSIS	GCA_007348755.1	YES	NO	2018
FSIS11815733	PDT000409191.1		USA:NC	AAHSRQ	animal-chicken-youngchicken	Chicken	environmental/other	PDS000089910.106	USDA-FSIS	GCA_007357255.1	YES	NO	2018
FSIS11816007	PDT000412051.1		USA:NC	AAHSYW	rawintactchicken	Chicken	environmental/other	PDS000089910.106	USDA-FSIS	GCA_007360835.1	YES	NO	2018
FSIS11816179	PDT000412477.1		USA:NC	AAHTDL	rawintactchicken	Chicken	environmental/other	PDS000089910.106	USDA-FSIS	GCA_007363295.1	YES	NO	2018
FSIS31801297	PDT000413908.1		USA:NC	AAHTGL	rawintactchicken	Chicken	environmental/other	PDS000089910.106	USDA-FSIS	GCA_007365085.1	YES	NO	2018
FSIS21823113	PDT000430705.1		USA:NC	AAHVFB	comminutedchicken	Chicken	environmental/other	PDS000089910.106	USDA-FSIS	GCA_007390425.1	YES	NO	2018
FSIS11816994	PDT000452763.1		USA:NC	AAHVZL	rawintactchicken	Chicken	environmental/other	PDS000089910.106	USDA-FSIS	GCA_007403655.1	YES	NO	2018
FSIS11921197	PDT000504797.2		USA:NC	AAIWMA	comminutedchicken	Chicken	environmental/other	PDS000089910.106	USDA-FSIS	GCA_007792095.1	YES	NO	2018
FSIS31800434	PDT000317522.1		USA:NC	AAKLCQ	comminutedchicken	Chicken	environmental/other	PDS000089910.106	USDA-FSIS	GCA_008443625.1	YES	NO	2018
FSIS11810308	PDT000325554.1		USA:NC	AAKLIB	comminutedchicken	Chicken	environmental/other	PDS000089910.106	USDA-FSIS	GCA_008444125.1	YES	NO	2018
FSIS21822060	PDT000372667.1		USA:NC	AAKMNM	comminutedchicken	Chicken	environmental/other	PDS000089910.106	USDA-FSIS	GCA_008463265.1	YES	NO	2018
FSIS11809961	PDT000317682.1		USA:NC	AAKOVR	comminutedchicken	Chicken	environmental/other	PDS000089910.106	USDA-FSIS	GCA_008494425.1	YES	NO	2018
FSIS11810049	PDT000321697.1		USA:NC	AAKOWC	comminutedchicken	Chicken	environmental/other	PDS000089910.106	USDA-FSIS	GCA_008494585.1	YES	NO	2018
FSIS21821691	PDT000323979.1		USA:NC	AAKOXU	comminutedchicken	Chicken	environmental/other	PDS000089910.106	USDA-FSIS	GCA_008495175.1	YES	NO	2018
FSIS31800547	PDT000327699.1		USA:NC	AAKOYV	rawintactchicken	Chicken	environmental/other	PDS000089910.106	USDA-FSIS	GCA_008496185.1	YES	NO	2018
FSIS31801009	PDT000375860.1		USA:NC	AAKPXV	comminutedchicken	Chicken	environmental/other	PDS000089910.106	USDA-FSIS	GCA_008509415.1	YES	NO	2018
FSIS11811677	PDT000347525.1		USA:NC	AAKSJG	rawintactchicken	Chicken	environmental/other	PDS000089910.106	USDA-FSIS	GCA_008534455.1	YES	NO	2018
FSIS11812217	PDT000355115.1		USA:NC	AAKSMN	comminutedchicken	Chicken	environmental/other	PDS000089910.106	USDA-FSIS	GCA_008555655.1	YES	NO	2018
FSIS21821528	PDT000310476.2		USA:NC	AAOYFA	rawintactchicken	Chicken	environmental/other	PDS000089910.106	USDA-FSIS	GCA_010902005.1	YES	NO	2018
CVMN18S1440	PDT000565713.1		USA:NC	AAOYJH	ChickenWhole-cutinlab	Chicken	environmental/other	PDS000089910.106	FDA	GCA_010917535.1	YES	NO	2018
FSIS31800351	PDT000310765.2		USA:NC	AAPDVP	comminutedchicken	Chicken	environmental/other	PDS000089910.106	USDA-FSIS	GCA_010985675.1	YES	NO	2018
FSIS31800234	PDT000294641.2		USA:NC	AAPJID	rawintactchicken	Chicken	environmental/other	PDS000089910.106	USDA-FSIS	GCA_011138635.1	YES	NO	2018
FSIS11809629	PDT000312456.2		USA:NC	AAPJWK	comminutedchicken	Chicken	environmental/other	PDS000089910.106	USDA-FSIS	GCA_011150915.1	YES	NO	2018
FSIS11809732	PDT000313386.2		USA:NC	AAPKNY	animal-chicken-youngchicken	Chicken	environmental/other	PDS000089910.106	USDA-FSIS	GCA_011156655.1	YES	NO	2018
FSIS21821449	PDT000307453.2		USA:NC	AAPLAE	rawintactchicken	Chicken	environmental/other	PDS000089910.106	USDA-FSIS	GCA_011162535.1	YES	NO	2018
FSIS31800181	PDT000292786.2		USA:NC	AAPLPD	comminutedchicken	Chicken	environmental/other	PDS000089910.106	USDA-FSIS	GCA_011172755.1	YES	NO	2018
FSIS11808936	PDT000305421.2		USA:NC	AAQHPI	chickencarcass	Chicken	environmental/other	PDS000089910.106	USDA-FSIS	GCA_011547025.1	YES	NO	2018
FSIS31800386	PDT000314475.2		USA:NC	AAQJBR	comminutedchicken	Chicken	environmental/other	PDS000089910.106	USDA-FSIS	GCA_011567895.1	YES	NO	2018
FSIS11808462	PDT000303141.2		USA:NC	AAQKCZ	animal-chicken-youngchicken	Chicken	environmental/other	PDS000089910.106	USDA-FSIS	GCA_011582185.1	YES	NO	2018
FSIS11808964	PDT000307244.2		USA:NC	AAQKIW	rawintactchicken	Chicken	environmental/other	PDS000089910.106	USDA-FSIS	GCA_011587125.1	YES	NO	2018
FSIS11807535	PDT000287803.2		USA:NC	AAQLCL	animal-chicken-youngchicken	Chicken	environmental/other	PDS000089910.106	USDA-FSIS	GCA_011598345.1	YES	NO	2018
FSIS11808939	PDT000309883.2		USA:NC	AAQMHT	comminutedchicken	Chicken	environmental/other	PDS000089910.106	USDA-FSIS	GCA_011619705.1	YES	NO	2018
CVMN18S1441	PDT000565714.1		USA:NC	AAQMYT	ChickenWhole-cutinlab	Chicken	environmental/other	PDS000089910.106	FDA	GCA_011629305.1	YES	NO	2018
FSIS21822753	PDT000408955.1		USA:NC	AAHSQQ	ComminutedTurkey	Turkey	environmental/other	PDS000089910.106	USDA-FSIS	GCA_007354995.1	YES	NO	2018
FSIS21823054	PDT000434314.1		USA:NC	AAHVMQ	ComminutedTurkey	Turkey	environmental/other	PDS000089910.106	USDA-FSIS	GCA_007397195.1	YES	NO	2018
FSIS21821934	PDT000362692.1		USA:NC	AAKPSG	ComminutedTurkey	Turkey	environmental/other	PDS000089910.106	USDA-FSIS	GCA_008506985.1	YES	NO	2018
FSIS21822089	PDT000375865.1		USA:NC	AAKPYM	ComminutedTurkey	Turkey	environmental/other	PDS000089910.106	USDA-FSIS	GCA_008511195.1	YES	NO	2018
FSIS31800237	PDT000294675.2		USA:NC	AAPLPQ	ComminutedTurkey	Turkey	environmental/other	PDS000089910.106	USDA-FSIS	GCA_011174475.1	YES	NO	2018
FSIS11811979	PDT000352041.1		USA:NH	AAKPLE	rawintactchicken	Chicken	environmental/other	PDS000089910.106	USDA-FSIS	GCA_008503205.1	YES	NO	2018
FSIS11810464	PDT000327830.1		USA:NJ	AAKLJL	comminutedchicken	Chicken	environmental/other	PDS000089910.106	USDA-FSIS	GCA_008444005.1	YES	NO	2018
FSIS11810921	PDT000337185.1		USA:NJ	AAKPEO	rawintactchicken	Chicken	environmental/other	PDS000089910.106	USDA-FSIS	GCA_008499025.1	YES	NO	2018
FSIS21821939	PDT000365495.1		USA:NJ	AAKPVB	comminutedchicken	Chicken	environmental/other	PDS000089910.106	USDA-FSIS	GCA_008508045.1	YES	NO	2018
FSIS21821969	PDT000367525.1		USA:NJ	AAKSVA	comminutedchicken	Chicken	environmental/other	PDS000089910.106	USDA-FSIS	GCA_008535795.1	YES	NO	2018
FSIS11810284	PDT000324216.1		USA:NJ	AAKRYT	comminutedchicken	Chicken	environmental/other	PDS000089910.106	USDA-FSIS	GCA_008547135.1	YES	NO	2018
FSIS31800360	PDT000314467.2		USA:NJ	AAOWQL	comminutedchicken	Chicken	environmental/other	PDS000089910.106	USDA-FSIS	GCA_010885835.1	YES	NO	2018
FSIS31800158	PDT000288424.2		USA:NJ	AAOZUI	comminutedchicken	Chicken	environmental/other	PDS000089910.106	USDA-FSIS	GCA_010959335.1	YES	NO	2018
FSIS21821167	PDT000290454.2		USA:NJ	AAPITS	comminutedchicken	Chicken	environmental/other	PDS000089910.106	USDA-FSIS	GCA_011130675.1	YES	NO	2018
FSIS11809466	PDT000310450.2		USA:NJ	AAPDWE	ComminutedTurkey	Turkey	environmental/other	PDS000089910.106	USDA-FSIS	GCA_010988535.1	YES	NO	2018
CVMN18S1302	PDT000550547.1		USA:NM	AAJARM	ChickenBreasts	Chicken	environmental/other	PDS000089910.106	FDA	GCA_007863705.1	YES	NO	2018
CVMN18S1299	PDT000550549.1		USA:NM	AAJARS	ChickenBreasts	Chicken	environmental/other	PDS000089910.106	FDA	GCA_007863725.1	YES	NO	2018
FSIS21821664	PDT000323965.1		USA:NY	AAKOXM	rawintactchicken	Chicken	environmental/other	PDS000089910.106	USDA-FSIS	GCA_008493435.1	YES	NO	2018
FSIS31800603	PDT000333097.1		USA:NY	AAKPBS	rawintactchicken	Chicken	environmental/other	PDS000089910.106	USDA-FSIS	GCA_008497265.1	YES	NO	2018
FSIS21821976	PDT000367589.1		USA:NY	AAKTKJ	comminutedchicken	Chicken	environmental/other	PDS000089910.106	USDA-FSIS	GCA_008556575.1	YES	NO	2018
FSIS11807627	PDT000287737.2		USA:NY	AAOXAE	rawintactchicken	Chicken	environmental/other	PDS000089910.106	USDA-FSIS	GCA_010892475.1	YES	NO	2018
FSIS11807599	PDT000303266.2		USA:NY	AAPCOK	rawintactchicken	Chicken	environmental/other	PDS000089910.106	USDA-FSIS	GCA_010955255.1	YES	NO	2018
FSIS21820987	PDT000281247.2		USA:NY	AAPCRQ	comminutedchicken	Chicken	environmental/other	PDS000089910.106	USDA-FSIS	GCA_010956435.1	YES	NO	2018
FSIS31800199	PDT000292802.2		USA:NY	AAPJHU	comminutedchicken	Chicken	environmental/other	PDS000089910.106	USDA-FSIS	GCA_011137955.1	YES	NO	2018
FSIS11807451	PDT000313370.2		USA:NY	AAQKNA	chickencarcass	Chicken	environmental/other	PDS000089910.106	USDA-FSIS	GCA_011590605.1	YES	NO	2018
FSIS21821535	PDT000310878.2		USA:NY	AAQPKQ	comminutedchicken	Chicken	environmental/other	PDS000089910.106	USDA-FSIS	GCA_011663115.1	YES	NO	2018
CVMN18S0293	PDT000518382.1		USA:NY	AAFEZS	groundturkey	Turkey	environmental/other	PDS000089910.106	FDA	GCA_006340615.1	YES	NO	2018
FSIS11814311	PDT000386748.1		USA:OH	AAHQDS	comminutedchicken	Chicken	environmental/other	PDS000089910.106	USDA-FSIS	GCA_007320415.1	YES	NO	2018
FSIS11808812	PDT000303635.2		USA:OH	AAOXYJ	chickencarcass	Chicken	environmental/other	PDS000089910.106	USDA-FSIS	GCA_010894975.1	YES	NO	2018
FSIS31800200	PDT000292828.2		USA:OH	AAPDPP	comminutedchicken	Chicken	environmental/other	PDS000089910.106	USDA-FSIS	GCA_010983915.1	YES	NO	2018
FSIS31800350	PDT000309818.2		USA:OH	AAQKDG	comminutedchicken	Chicken	environmental/other	PDS000089910.106	USDA-FSIS	GCA_011580905.1	YES	NO	2018
FSIS11808545	PDT000312734.2		USA:OH	AAQKMV	comminutedchicken	Chicken	environmental/other	PDS000089910.106	USDA-FSIS	GCA_011590505.1	YES	NO	2018
FSIS21822767	PDT000408964.1		USA:OR	AAHSRD	comminutedchicken	Chicken	environmental/other	PDS000089910.106	USDA-FSIS	GCA_007356815.1	YES	NO	2018
FSIS31800614	PDT000336063.1		USA:OR	AAKLMS	comminutedchicken	Chicken	environmental/other	PDS000089910.106	USDA-FSIS	GCA_008448415.1	YES	NO	2018
FSIS11807455	PDT000323943.1		USA:OR	AAKRYL	comminutedchicken	Chicken	environmental/other	PDS000089910.106	USDA-FSIS	GCA_008548405.1	YES	NO	2018
FSIS21822489	PDT000396410.1		USA:PA	RKTE	comminutedchicken	Chicken	environmental/other	PDS000089910.106	USDA-FSIS	GCA_003733365.1	YES	NO	2018
FSIS21822348	PDT000391820.1		USA:PA	AAHQVP	comminutedchicken	Chicken	environmental/other	PDS000089910.106	USDA-FSIS	GCA_007331455.1	YES	NO	2018
FSIS21822612	PDT000403623.1		USA:PA	AAHSCD	comminutedchicken	Chicken	environmental/other	PDS000089910.106	USDA-FSIS	GCA_007347655.1	YES	NO	2018
FSIS31800496	PDT000330434.1		USA:PA	AAKLKA	rawintactchicken	Chicken	environmental/other	PDS000089910.106	USDA-FSIS	GCA_008446805.1	YES	NO	2018
FSIS31801006	PDT000374921.1		USA:PA	AAKSYD	comminutedchicken	Chicken	environmental/other	PDS000089910.106	USDA-FSIS	GCA_008537415.1	YES	NO	2018
CVMN18S1669	PDT000602058.1		USA:PA	AALOKL	ChickenBreasts	Chicken	environmental/other	PDS000089910.106	FDA	GCA_008919005.1	YES	NO	2018
FSIS11809414	PDT000310438.2		USA:PA	AAOXGD	comminutedchicken	Chicken	environmental/other	PDS000089910.106	USDA-FSIS	GCA_010925275.1	YES	NO	2018
FSIS21821175	PDT000290469.2		USA:PA	AAPAWG	comminutedchicken	Chicken	environmental/other	PDS000089910.106	USDA-FSIS	GCA_010930635.1	YES	NO	2018
FSIS21821028	PDT000284971.2		USA:PA	AAPIZC	comminutedchicken	Chicken	environmental/other	PDS000089910.106	USDA-FSIS	GCA_011133255.1	YES	NO	2018
CVMN18S1672	PDT000565610.1		USA:PA	AAOWBD	groundturkey	Turkey	environmental/other	PDS000089910.106	FDA	GCA_010878825.1	YES	NO	2018
FSIS11814171	PDT000382202.1		USA:PR	AAADIU	comminutedchicken	Chicken	environmental/other	PDS000089910.106	USDA-FSIS	GCA_004229965.1	YES	NO	2018
FSIS11816989	PDT000434199.1		USA:PR	AAHVKN	comminutedchicken	Chicken	environmental/other	PDS000089910.106	USDA-FSIS	GCA_007395775.1	YES	NO	2018
FSIS31801271	PDT000410961.2		USA:RI	AAGDRU	rawintactchicken	Chicken	environmental/other	PDS000089910.106	USDA-FSIS	GCA_006745285.1	YES	NO	2018
FSIS11815748	PDT000412468.1		USA:RI	AAHTEG	rawintactchicken	Chicken	environmental/other	PDS000089910.106	USDA-FSIS	GCA_007363595.1	YES	NO	2018
FSIS31800978	PDT000373290.1		USA:RI	AAKPYG	rawintactchicken	Chicken	environmental/other	PDS000089910.106	USDA-FSIS	GCA_008509695.1	YES	NO	2018
FSIS31801272	PDT000409591.2		USA:SC	AAGJVB	rawintactchicken	Chicken	environmental/other	PDS000089910.106	USDA-FSIS	GCA_006835645.1	YES	NO	2018
FSIS11815921	PDT000434204.1		USA:SC	AAHVKT	animal-chicken-youngchicken	Chicken	environmental/other	PDS000089910.106	USDA-FSIS	GCA_007395755.1	YES	NO	2018
FSIS11810530	PDT000332044.1		USA:SC	AAKLKX	rawintactchicken	Chicken	environmental/other	PDS000089910.106	USDA-FSIS	GCA_008447505.1	YES	NO	2018
FSIS11811227	PDT000339337.1		USA:SC	AAKLPY	rawintactchicken	Chicken	environmental/other	PDS000089910.106	USDA-FSIS	GCA_008450075.1	YES	NO	2018
FSIS31800856	PDT000362895.1		USA:SC	AAKMGQ	comminutedchicken	Chicken	environmental/other	PDS000089910.106	USDA-FSIS	GCA_008458685.1	YES	NO	2018
FSIS11808459	PDT000307946.2		USA:SC	AAOWRG	animal-chicken-youngchicken	Chicken	environmental/other	PDS000089910.106	USDA-FSIS	GCA_010889055.1	YES	NO	2018
FSIS11807537	PDT000287505.2		USA:SC	AAPLMP	animal-chicken-youngchicken	Chicken	environmental/other	PDS000089910.106	USDA-FSIS	GCA_011169795.1	YES	NO	2018
FSIS11809381	PDT000315378.2		USA:SC	AAQPSB	animal-chicken-youngchicken	Chicken	environmental/other	PDS000089910.106	USDA-FSIS	GCA_011667625.1	YES	NO	2018
CVMN18S0670	PDT000518368.1		USA:SC	AAFEZJ	groundturkey	Turkey	environmental/other	PDS000089910.106	FDA	GCA_006340545.1	YES	NO	2018
CVMN18S0706	PDT000518323.1		USA:SD	AAFEXT	ChickenThighs	Chicken	environmental/other	PDS000089910.106	FDA	GCA_006339385.1	YES	NO	2018
CVMN18S1947	PDT000550502.1		USA:SD	AAJAQA	ChickenThighs	Chicken	environmental/other	PDS000089910.106	FDA	GCA_007862185.1	YES	NO	2018
FSIS11814368	PDT000386779.1		USA:TN	AAADHX	comminutedchicken	Chicken	environmental/other	PDS000089910.106	USDA-FSIS	GCA_004229675.1	YES	NO	2018
CVMN18S1960	PDT000550468.1		USA:TN	AAJAOP	ChickenBreasts	Chicken	environmental/other	PDS000089910.106	FDA	GCA_007860565.1	YES	NO	2018
CVMN18S1101	PDT000550493.1		USA:TN	AAJAPM	ChickenWings	Chicken	environmental/other	PDS000089910.106	FDA	GCA_007862025.1	YES	NO	2018
CVMN18S1098	PDT000550494.1		USA:TN	AAJAPN	ChickenWings	Chicken	environmental/other	PDS000089910.106	FDA	GCA_007862045.1	YES	NO	2018
FSIS31800618	PDT000336059.1		USA:TN	AAKPDK	comminutedchicken	Chicken	environmental/other	PDS000089910.106	USDA-FSIS	GCA_008497765.1	YES	NO	2018
FSIS11811181	PDT000340609.1		USA:TN	AAKSGZ	comminutedchicken	Chicken	environmental/other	PDS000089910.106	USDA-FSIS	GCA_008543815.1	YES	NO	2018
CVMN18S0316	PDT000565651.1		USA:TN	AAQNIM	ChickenWings	Chicken	environmental/other	PDS000089910.106	FDA	GCA_011634975.1	YES	NO	2018
CVMN18S0541	PDT000518397.1		USA:TN	AAFFAK	groundturkey	Turkey	environmental/other	PDS000089910.106	FDA	GCA_006341505.1	YES	NO	2018
CVMN18S1968	PDT000550466.1		USA:TN	AAJAON	groundturkey	Turkey	environmental/other	PDS000089910.106	FDA	GCA_007860825.1	YES	NO	2018
FSIS11814724	PDT000393069.1		USA:TX	AAADIM	rawintactchicken	Chicken	environmental/other	PDS000089910.106	USDA-FSIS	GCA_004229865.1	YES	NO	2018
CVMN18S1992	PDT000550471.1		USA:TX	AAJAOX	ChickenBreasts	Chicken	environmental/other	PDS000089910.106	FDA	GCA_007861045.1	YES	NO	2018
FSIS31800912	PDT000367515.1		USA:TX	AAKMJZ	chickencarcass	Chicken	environmental/other	PDS000089910.106	USDA-FSIS	GCA_008460765.1	YES	NO	2018
FSIS21821413	PDT000305772.2		USA:TX	AAPKPD	rawintactchicken	Chicken	environmental/other	PDS000089910.106	USDA-FSIS	GCA_011157035.1	YES	NO	2018
FSIS31800689	PDT000344317.1		USA:VA	AAKLTL	rawintactchicken	Chicken	environmental/other	PDS000089910.106	USDA-FSIS	GCA_008451765.1	YES	NO	2018
FSIS21822038	PDT000371753.1		USA:VA	AAKMKT	comminutedchicken	Chicken	environmental/other	PDS000089910.106	USDA-FSIS	GCA_008459605.1	YES	NO	2018
FSIS11813003	PDT000362835.1		USA:VA	AAKPSZ	rawintactchicken	Chicken	environmental/other	PDS000089910.106	USDA-FSIS	GCA_008507345.1	YES	NO	2018
FSIS31800875	PDT000362684.1		USA:VA	AAKSSP	rawintactchicken	Chicken	environmental/other	PDS000089910.106	USDA-FSIS	GCA_008534795.1	YES	NO	2018
FSIS31800156	PDT000288421.2		USA:VA	AAOZUA	comminutedchicken	Chicken	environmental/other	PDS000089910.106	USDA-FSIS	GCA_010959295.1	YES	NO	2018
FSIS11807895	PDT000292787.2		USA:VA	AAQGXX	animal-chicken-youngchicken	Chicken	environmental/other	PDS000089910.106	USDA-FSIS	GCA_011536345.1	YES	NO	2018
FSIS11807615	PDT000287526.2		USA:VA	AAQINL	comminutedchicken	Chicken	environmental/other	PDS000089910.106	USDA-FSIS	GCA_011560565.1	YES	NO	2018
FSIS11808151	PDT000293346.2		USA:VA	AAQIZS	comminutedchicken	Chicken	environmental/other	PDS000089910.106	USDA-FSIS	GCA_011567085.1	YES	NO	2018
FSIS21821408	PDT000305009.2		USA:VT	AAPKLG	comminutedchicken	Chicken	environmental/other	PDS000089910.106	USDA-FSIS	GCA_011154435.1	YES	NO	2018
FSIS31800370	PDT000310762.2		USA:VT	AAQJKG	ComminutedTurkey	Turkey	environmental/other	PDS000089910.106	USDA-FSIS	GCA_011572465.1	YES	NO	2018
FSIS31801212	PDT000409519.1		USA:WA	AAHSUI	rawintactchicken	Chicken	environmental/other	PDS000089910.106	USDA-FSIS	GCA_007358335.1	YES	NO	2018
FSIS31800737	PDT000352718.1		USA:WA	AAKSMO	rawintactchicken	Chicken	environmental/other	PDS000089910.106	USDA-FSIS	GCA_008555635.1	YES	NO	2018
FSIS31801290	PDT000412285.1		USA:WI	AAHTBY	comminutedchicken	Chicken	environmental/other	PDS000089910.106	USDA-FSIS	GCA_007362375.1	YES	NO	2018
FSIS21924644	PDT000525164.1		USA:AL	AAFKQI	rawintactchicken	Chicken	environmental/other	PDS000089910.106	USDA-FSIS	GCA_006471745.1	YES	NO	2019
FSIS11918573	PDT000477063.2		USA:AL	AAGDTS	rawintactchicken	Chicken	environmental/other	PDS000089910.106	USDA-FSIS	GCA_006746865.1	YES	NO	2019
FSIS21923593	PDT000469028.1		USA:AL	AAHYAF	comminutedchicken	Chicken	environmental/other	PDS000089910.106	USDA-FSIS	GCA_007431485.1	YES	NO	2019
FSIS21925230	PDT000576891.1		USA:AL	AAKAYH	comminutedchicken	Chicken	environmental/other	PDS000089910.106	USDA-FSIS	GCA_008267045.1	YES	NO	2019
FSIS31903077	PDT000656603.1		USA:AL	AANSNK	rawintactchicken	Chicken	environmental/other	PDS000089910.106	USDA-FSIS	GCA_010421745.1	YES	NO	2019
FSIS32003113	PDT000660596.1		USA:AL	AAOQIA	rawintactchicken	Chicken	environmental/other	PDS000089910.106	USDA-FSIS	GCA_010820345.1	YES	NO	2019
FSIS21923629	PDT000474073.1		USA:AR	AADGVB	comminutedchicken	Chicken	environmental/other	PDS000089910.106	USDA-FSIS	GCA_005586855.1	YES	NO	2019
FSIS11919208	PDT000483509.2		USA:AR	AAGJXY	comminutedchicken	Chicken	environmental/other	PDS000089910.106	USDA-FSIS	GCA_006836745.1	YES	NO	2019
FSIS11917449	PDT000464538.1		USA:AR	AAHXMQ	chickencarcass	Chicken	environmental/other	PDS000089910.106	USDA-FSIS	GCA_007425485.1	YES	NO	2019
FSIS21923535	PDT000466105.1		USA:AR	AAHXSL	chickencarcass	Chicken	environmental/other	PDS000089910.106	USDA-FSIS	GCA_007427045.1	YES	NO	2019
FSIS11918072	PDT000475544.1		USA:AR	AAHYRR	rawintactchicken	Chicken	environmental/other	PDS000089910.106	USDA-FSIS	GCA_007439445.1	YES	NO	2019
FSIS11918307	PDT000476524.1		USA:AR	AAHYUT	animal-chicken-youngchicken	Chicken	environmental/other	PDS000089910.106	USDA-FSIS	GCA_007441865.1	YES	NO	2019
FSIS31901964	PDT000505538.2		USA:AR	AAIWNZ	chickencarcass	Chicken	environmental/other	PDS000089910.106	USDA-FSIS	GCA_007793955.1	YES	NO	2019
FSIS21924382	PDT000533767.1		USA:AR	AAIWUX	comminutedchicken	Chicken	environmental/other	PDS000089910.106	USDA-FSIS	GCA_007797435.1	YES	NO	2019
FSIS11922680	PDT000539773.1		USA:AR	AAJETC	animal-chicken-youngchicken	Chicken	environmental/other	PDS000089910.106	USDA-FSIS	GCA_007918635.1	YES	NO	2019
FSIS21925367	PDT000585504.1		USA:AR	AAKIKM	comminutedchicken	Chicken	environmental/other	PDS000089910.106	USDA-FSIS	GCA_008400615.1	YES	NO	2019
FSIS31902717	PDT000608694.1		USA:AR	AAMCKV	rawintactchicken	Chicken	environmental/other	PDS000089910.106	USDA-FSIS	GCA_009152035.1	YES	NO	2019
FSIS21925782	PDT000610948.1		USA:AR	AAMGQW	rawintactchicken	Chicken	environmental/other	PDS000089910.106	USDA-FSIS	GCA_009227945.1	YES	NO	2019
FSIS31902911	PDT000653143.1		USA:AR	AANZKH	rawintactchicken	Chicken	environmental/other	PDS000089910.106	USDA-FSIS	GCA_010525135.1	YES	NO	2019
FSIS21926477	PDT000655274.1		USA:AR	AAOKGZ	rawintactchicken	Chicken	environmental/other	PDS000089910.106	USDA-FSIS	GCA_010742495.1	YES	NO	2019
FSIS21926526	PDT000660569.1		USA:AR	AAOQHL	comminutedchicken	Chicken	environmental/other		USDA-FSIS	GCA_010818195.1	YES	NO	2019
FSIS21926195	PDT000637513.1		USA:AR	AAQCXV	comminutedchicken	Chicken	environmental/other	PDS000089910.106	USDA-FSIS	GCA_011479195.1	YES	NO	2019
FSIS21925713	PDT000624347.1		USA:AR	AAQKZE	rawintactchicken	Chicken	environmental/other	PDS000089910.106	USDA-FSIS	GCA_011596065.1	YES	NO	2019
FSIS21925250	PDT000576060.1		USA:AR	AAKAJO	ComminutedTurkey	Turkey	environmental/other	PDS000089910.106	USDA-FSIS	GCA_008259325.1	YES	NO	2019
FSIS21923695	PDT000481264.2		USA:CA	AAGDWF	comminutedchicken	Chicken	environmental/other	PDS000089910.106	USDA-FSIS	GCA_006748645.1	YES	NO	2019
FSIS21923851	PDT000485813.2		USA:CA	AAGDZD	comminutedchicken	Chicken	environmental/other	PDS000089910.106	USDA-FSIS	GCA_006749345.1	YES	NO	2019
FSIS11921053	PDT000504761.2		USA:CA	AAGEED	rawintactchicken	Chicken	environmental/other	PDS000089910.106	USDA-FSIS	GCA_006752485.1	YES	NO	2019
FSIS21923917	PDT000489510.2		USA:CA	AAGJYV	rawintactchicken	Chicken	environmental/other	PDS000089910.106	USDA-FSIS	GCA_006837445.1	YES	NO	2019
FSIS21924884	PDT000544226.1		USA:CA	AAILUO	comminutedchicken	Chicken	environmental/other	PDS000089910.106	USDA-FSIS	GCA_007622295.1	YES	NO	2019
FSIS31902253	PDT000539849.1		USA:CA	AAIXHI	comminutedchicken	Chicken	environmental/other	PDS000089910.106	USDA-FSIS	GCA_007803075.1	YES	NO	2019
FSIS11922241	PDT000551810.1		USA:CA	AAJCCY	comminutedchicken	Chicken	environmental/other	PDS000089910.106	USDA-FSIS	GCA_007882885.1	YES	NO	2019
CVMN19S0409	PDT000599725.1		USA:CA	AALMIO	ChickenThighs	Chicken	environmental/other	PDS000089910.106	FDA	GCA_008888545.1	YES	NO	2019
FSIS21925742	PDT000607967.1		USA:CA	AAMMAM	comminutedchicken	Chicken	environmental/other	PDS000089910.106	USDA-FSIS	GCA_009338295.1	YES	NO	2019
FSIS11925613	PDT000617391.1		USA:CA	AAMNHF	rawintactchicken	Chicken	environmental/other	PDS000089910.106	USDA-FSIS	GCA_009357075.1	YES	NO	2019
FSIS11927234	PDT000647220.1		USA:CA	AAORLK	comminutedchicken	Chicken	environmental/other	PDS000089910.106	USDA-FSIS	GCA_010817685.1	YES	NO	2019
CVMN19S1563	PDT000728717.1		USA:CA	AAWBUY	ChickenWhole-cutinlab	Chicken	environmental/other	PDS000089910.106	FDA	GCA_014574595.1	YES	NO	2019
CVMN19S1852	PDT000728665.1		USA:CA	AAWBVP	ChickenLegs	Chicken	environmental/other	PDS000089910.106	FDA	GCA_014574975.1	YES	NO	2019
FSIS11918346	PDT000477165.2		USA:CA	AAGDUX	Product-Raw-Ground,ComminutedorOtherwiseNonintact-Pork	Swine	environmental/other	PDS000089910.106	USDA-FSIS	GCA_006748285.1	YES	NO	2019
FSIS21925541	PDT000591339.1		USA:CO	AALBKA	comminutedchicken	Chicken	environmental/other	PDS000089910.106	USDA-FSIS	GCA_008706055.1	YES	NO	2019
FSIS11925420	PDT000617401.1		USA:CO	AAMNHO	rawintactchicken	Chicken	environmental/other	PDS000089910.106	USDA-FSIS	GCA_009357195.1	YES	NO	2019
FSIS11921185	PDT000518211.1		USA:CT	AAFGZH	comminutedchicken	Chicken	environmental/other	PDS000089910.106	USDA-FSIS	GCA_006396895.1	YES	NO	2019
FSIS11919696	PDT000487045.2		USA:CT	AAFZBB	comminutedchicken	Chicken	environmental/other	PDS000089910.106	USDA-FSIS	GCA_006685685.1	YES	NO	2019
FSIS11921054	PDT000504759.2		USA:CT	AAGEDW	comminutedchicken	Chicken	environmental/other	PDS000089910.106	USDA-FSIS	GCA_006752325.1	YES	NO	2019
FSIS11917518	PDT000465246.1		USA:CT	AAHXPZ	comminutedchicken	Chicken	environmental/other	PDS000089910.106	USDA-FSIS	GCA_007424465.1	YES	NO	2019
FSIS11923812	PDT000566751.1		USA:CT	AAPUIE	comminutedchicken	Chicken	environmental/other	PDS000089910.106	USDA-FSIS	GCA_011312875.1	YES	NO	2019
FSIS11921621	PDT000521920.1		USA:DE	AAFIZD	animal-chicken-youngchicken	Chicken	environmental/other	PDS000089910.106	USDA-FSIS	GCA_006428895.1	YES	NO	2019
FSIS11919199	PDT000490447.2		USA:DE	AAFZBJ	animal-chicken-youngchicken	Chicken	environmental/other	PDS000089910.106	USDA-FSIS	GCA_006686065.1	YES	NO	2019
FSIS11918316	PDT000476526.2		USA:DE	AAGDVR	animal-chicken-youngchicken	Chicken	environmental/other	PDS000089910.106	USDA-FSIS	GCA_006747505.1	YES	NO	2019
FSIS11918996	PDT000479817.2		USA:DE	AAGDUR	rawintactchicken	Chicken	environmental/other	PDS000089910.106	USDA-FSIS	GCA_006747925.1	YES	NO	2019
FSIS31901927	PDT000499602.2		USA:DE	AAGEDE	rawintactchicken	Chicken	environmental/other	PDS000089910.106	USDA-FSIS	GCA_006752425.1	YES	NO	2019
FSIS21923529	PDT000466134.1		USA:DE	AAHXSH	comminutedchicken	Chicken	environmental/other	PDS000089910.106	USDA-FSIS	GCA_007426965.1	YES	NO	2019
FSIS11917588	PDT000467128.1		USA:DE	AAHXUY	rawintactchicken	Chicken	environmental/other	PDS000089910.106	USDA-FSIS	GCA_007428285.1	YES	NO	2019
FSIS11922460	PDT000544468.1		USA:DE	AAIAQV	animal-chicken-youngchicken	Chicken	environmental/other	PDS000089910.106	USDA-FSIS	GCA_007466955.1	YES	NO	2019
FSIS11920776	PDT000500510.2		USA:DE	AAIWKB	animal-chicken-youngchicken	Chicken	environmental/other	PDS000089910.106	USDA-FSIS	GCA_007792295.1	YES	NO	2019
FSIS21924356	PDT000503154.2		USA:DE	AAIWLQ	comminutedchicken	Chicken	environmental/other	PDS000089910.106	USDA-FSIS	GCA_007792815.1	YES	NO	2019
FSIS11920984	PDT000505485.2		USA:DE	AAIWMG	animal-chicken-youngchicken	Chicken	environmental/other	PDS000089910.106	USDA-FSIS	GCA_007793155.1	YES	NO	2019
FSIS11920786	PDT000500503.2		USA:DE	AAIYPK	animal-chicken-youngchicken	Chicken	environmental/other	PDS000089910.106	USDA-FSIS	GCA_007823125.1	YES	NO	2019
FSIS11922490	PDT000538815.1		USA:DE	AAIYSL	animal-chicken-youngchicken	Chicken	environmental/other	PDS000089910.106	USDA-FSIS	GCA_007824425.1	YES	NO	2019
FSIS11923315	PDT000553371.1		USA:DE	AAJCKG	comminutedchicken	Chicken	environmental/other	PDS000089910.106	USDA-FSIS	GCA_007885905.1	YES	NO	2019
FSIS11923537	PDT000556765.1		USA:DE	AAJIGM	comminutedchicken	Chicken	environmental/other	PDS000089910.106	USDA-FSIS	GCA_007969545.1	YES	NO	2019
FSIS31902494	PDT000570035.1		USA:DE	AAJUCL	rawintactchicken	Chicken	environmental/other	PDS000089910.106	USDA-FSIS	GCA_008170425.1	YES	NO	2019
FSIS11924136	PDT000576594.1		USA:DE	AAKAPF	comminutedchicken	Chicken	environmental/other	PDS000089910.106	USDA-FSIS	GCA_008262405.1	YES	NO	2019
FSIS31902641	PDT000589026.1		USA:DE	AAKXWO	comminutedchicken	Chicken	environmental/other	PDS000089910.106	USDA-FSIS	GCA_008627345.1	YES	NO	2019
FSIS11924730	PDT000591830.1		USA:DE	AALBRV	rawintactchicken	Chicken	environmental/other	PDS000089910.106	USDA-FSIS	GCA_008712575.1	YES	NO	2019
FSIS11923990	PDT000591972.1		USA:DE	AALBVE	animal-chicken-youngchicken	Chicken	environmental/other	PDS000089910.106	USDA-FSIS	GCA_008714215.1	YES	NO	2019
FSIS11924891	PDT000599436.1		USA:DE	AALMEG	rawintactchicken	Chicken	environmental/other	PDS000089910.106	USDA-FSIS	GCA_008887465.1	YES	NO	2019
FSIS11925252	PDT000602689.1		USA:DE	AALQJN	rawintactchicken	Chicken	environmental/other	PDS000089910.106	USDA-FSIS	GCA_008955085.1	YES	NO	2019
FSIS11925772	PDT000620274.1		USA:DE	AAMQRY	rawintactchicken	Chicken	environmental/other	PDS000089910.106	USDA-FSIS	GCA_009416205.1	YES	NO	2019
FSIS31902864	PDT000639640.1		USA:DE	AAOSRU	comminutedchicken	Chicken	environmental/other	PDS000089910.106	USDA-FSIS	GCA_010853185.1	YES	NO	2019
FSIS31902993	PDT000649479.1		USA:DE	AAOVGL	comminutedchicken	Chicken	environmental/other	PDS000089910.106	USDA-FSIS	GCA_010867845.1	YES	NO	2019
FSIS11922067	PDT000525518.1		USA:FL	AAFKZP	comminutedchicken	Chicken	environmental/other	PDS000089910.106	USDA-FSIS	GCA_006475425.1	YES	NO	2019
FSIS21924943	PDT000551074.1		USA:FL	AAJBHP	comminutedchicken	Chicken	environmental/other	PDS000089910.106	USDA-FSIS	GCA_007871745.1	YES	NO	2019
FSIS21925058	PDT000559796.1		USA:FL	AAJXWV	comminutedchicken	Chicken	environmental/other	PDS000089910.106	USDA-FSIS	GCA_008224595.1	YES	NO	2019
FSIS11920137	PDT000495025.1		USA:GA	AADBRD	comminutedchicken	Chicken	environmental/other	PDS000089910.106	USDA-FSIS	GCA_005512915.1	YES	NO	2019
FSIS11921254	PDT000509033.2		USA:GA	AAFZHH	comminutedchicken	Chicken	environmental/other	PDS000089910.106	USDA-FSIS	GCA_006688945.1	YES	NO	2019
FSIS31901687	PDT000482487.2		USA:GA	AAGDWX	comminutedchicken	Chicken	environmental/other	PDS000089910.106	USDA-FSIS	GCA_006749085.1	YES	NO	2019
FSIS11919218	PDT000483469.2		USA:GA	AAGDXV	comminutedchicken	Chicken	environmental/other	PDS000089910.106	USDA-FSIS	GCA_006789725.1	YES	NO	2019
FSIS11920563	PDT000497190.2		USA:GA	AAGHZE	rawintactchicken	Chicken	environmental/other	PDS000089910.106	USDA-FSIS	GCA_006809705.1	YES	NO	2019
FSIS31901849	PDT000494380.2		USA:GA	AAGKAB	chickencarcass	Chicken	environmental/other	PDS000089910.106	USDA-FSIS	GCA_006838205.1	YES	NO	2019
FSIS21924832	PDT000540184.1		USA:GA	AAIADO	rawintactchicken	Chicken	environmental/other	PDS000089910.106	USDA-FSIS	GCA_007458715.1	YES	NO	2019
FSIS31902182	PDT000537282.1		USA:GA	AAILKH	comminutedchicken	Chicken	environmental/other	PDS000089910.106	USDA-FSIS	GCA_007616595.1	YES	NO	2019
FSIS21924266	PDT000500450.2		USA:GA	AAIWJS	comminutedchicken	Chicken	environmental/other	PDS000089910.106	USDA-FSIS	GCA_007791515.1	YES	NO	2019
FSIS31902295	PDT000542235.1		USA:GA	AAIXRR	comminutedchicken	Chicken	environmental/other	PDS000089910.106	USDA-FSIS	GCA_007809535.1	YES	NO	2019
FSIS11920996	PDT000500598.2		USA:GA	AAIYQK	rawintactchicken	Chicken	environmental/other	PDS000089910.106	USDA-FSIS	GCA_007823685.1	YES	NO	2019
FSIS31902371	PDT000550155.1		USA:GA	AAJALR	comminutedchicken	Chicken	environmental/other	PDS000089910.106	USDA-FSIS	GCA_007855415.1	YES	NO	2019
FSIS31902350	PDT000547247.1		USA:GA	AAJFDW	rawintactchicken	Chicken	environmental/other	PDS000089910.106	USDA-FSIS	GCA_007926255.1	YES	NO	2019
FSIS21925761	PDT000610904.1		USA:GA	AAMGQG	comminutedchicken	Chicken	environmental/other	PDS000089910.106	USDA-FSIS	GCA_009227525.1	YES	NO	2019
FSIS11925542	PDT000617816.1		USA:GA	AAMOOP	comminutedchicken	Chicken	environmental/other	PDS000089910.106	USDA-FSIS	GCA_009380295.1	YES	NO	2019
FSIS21925820	PDT000620300.1		USA:GA	AAMQSW	rawintactchicken	Chicken	environmental/other	PDS000089910.106	USDA-FSIS	GCA_009417205.1	YES	NO	2019
FSIS31902985	PDT000648299.1		USA:GA	AANVLU	chickencarcass	Chicken	environmental/other	PDS000089910.106	USDA-FSIS	GCA_010464065.1	YES	NO	2019
FSIS21926061	PDT000629922.1		USA:GA	AAOYHE	rawintactchicken	Chicken	environmental/other	PDS000089910.106	USDA-FSIS	GCA_010900905.1	YES	NO	2019
CVMN19S0086	PDT000565822.1		USA:GA	AAPMQG	ChickenBreasts	Chicken	environmental/other	PDS000089910.106	FDA	GCA_011184375.1	YES	NO	2019
FSIS11926216	PDT000717182.1		USA:GA	AARKIZ	rawintactchicken	Chicken	environmental/other	PDS000089910.106	USDA-FSIS	GCA_012004285.1	YES	NO	2019
CVMN19S0337	PDT000595092.1		USA:GA	AALFRG	groundturkey	Turkey	environmental/other	PDS000089910.106	FDA	GCA_008771995.1	YES	NO	2019
CVMN19S0358	PDT000594115.1		USA:IA	AALETY	ChickenMixedParts	Chicken	environmental/other	PDS000089910.106	FDA	GCA_008782575.1	YES	NO	2019
FSIS31901708	PDT000482496.2		USA:IA	AAGDWZ	Animal-Turkey-TurkeyCarcassSponge	Turkey	environmental/other	PDS000089910.106	USDA-FSIS	GCA_006749125.1	YES	NO	2019
FSIS11925067	PDT000599442.1		USA:IL	AALMEM	comminutedchicken	Chicken	environmental/other	PDS000089910.106	USDA-FSIS	GCA_008887505.1	YES	NO	2019
FSIS11927402	PDT000651582.1		USA:IL	AANZHP	rawintactchicken	Chicken	environmental/other	PDS000089910.106	USDA-FSIS	GCA_010523955.1	YES	NO	2019
FSIS21926207	PDT000639709.1		USA:IL	AAORHW	rawintactchicken	Chicken	environmental/other	PDS000089910.106	USDA-FSIS	GCA_010815405.1	YES	NO	2019
CVMN19S0576	PDT000593962.1		USA:KS	AALEOC	ChickenWings	Chicken	environmental/other	PDS000089910.106	FDA	GCA_008758115.1	YES	NO	2019
CVMN19S0577	PDT000593961.1		USA:KS	AALEOG	ChickenWings	Chicken	environmental/other	PDS000089910.106	FDA	GCA_008758255.1	YES	NO	2019
CVMN19S0584	PDT000593954.1		USA:KS	AALENT	ChickenThighs	Chicken	environmental/other	PDS000089910.106	FDA	GCA_008758915.1	YES	NO	2019
CVMN19S2116	PDT000728732.1		USA:KS	AAWBUN	ChickenThighs	Chicken	environmental/other	PDS000089910.106	FDA	GCA_014574435.1	YES	NO	2019
CVMN19S2119	PDT000728729.1		USA:KS	AAWBUS	ChickenWings	Chicken	environmental/other	PDS000089910.106	FDA	GCA_014574475.1	YES	NO	2019
CVMN19S2117	PDT000728731.1		USA:KS	AAWBUR	ChickenThighs	Chicken	environmental/other	PDS000089910.106	FDA	GCA_014574495.1	YES	NO	2019
CVMN19S2118	PDT000728730.1		USA:KS	AAWBUX	ChickenWings	Chicken	environmental/other	PDS000089910.106	FDA	GCA_014574535.1	YES	NO	2019
CVMN19S1656	PDT000728636.1		USA:KS	AAWBWD	ChickenThighs	Chicken	environmental/other	PDS000089910.106	FDA	GCA_014581955.1	YES	NO	2019
CVMN19S1657	PDT000728635.1		USA:KS	AAWBWE	ChickenThighs	Chicken	environmental/other	PDS000089910.106	FDA	GCA_014581965.1	YES	NO	2019
CVMN19S1649	PDT000728639.1		USA:KS	AAWBWB	ChickenThighs	Chicken	environmental/other	PDS000089910.106	FDA	GCA_014581995.1	YES	NO	2019
CVMN19S1663	PDT000728630.1		USA:KS	AAWBWH	ChickenThighs	Chicken	environmental/other	PDS000089910.106	FDA	GCA_014582055.1	YES	NO	2019
CVMN19S1662	PDT000728631.1		USA:KS	AAWBWJ	ChickenThighs	Chicken	environmental/other	PDS000089910.106	FDA	GCA_014582095.1	YES	NO	2019
FSIS21924835	PDT000540544.1		USA:KY	AAIXPS	rawintactchicken	Chicken	environmental/other	PDS000089910.106	USDA-FSIS	GCA_007808435.1	YES	NO	2019
FSIS11920791	PDT000499339.2		USA:KY	AAJEAI	chickencarcass	Chicken	environmental/other	PDS000089910.106	USDA-FSIS	GCA_007909385.1	YES	NO	2019
FSIS11926286	PDT000642243.1		USA:KY	AAOVAJ	animal-chicken-youngchicken	Chicken	environmental/other	PDS000089910.106	USDA-FSIS	GCA_010864805.1	YES	NO	2019
FSIS21923662	PDT000475357.1		USA:MA	AADMDB	comminutedchicken	Chicken	environmental/other	PDS000089910.106	USDA-FSIS	GCA_005662195.1	YES	NO	2019
FSIS21924494	PDT000519264.1		USA:MA	AAFHEZ	rawintactchicken	Chicken	environmental/other	PDS000089910.106	USDA-FSIS	GCA_006400515.1	YES	NO	2019
FSIS11921638	PDT000519790.1		USA:MA	AAFHRF	comminutedchicken	Chicken	environmental/other	PDS000089910.106	USDA-FSIS	GCA_006407755.1	YES	NO	2019
FSIS11919688	PDT000487055.2		USA:MA	AAFZAX	rawintactchicken	Chicken	environmental/other	PDS000089910.106	USDA-FSIS	GCA_006685805.1	YES	NO	2019
FSIS21923487	PDT000465089.2		USA:MA	AAGDTD	comminutedchicken	Chicken	environmental/other	PDS000089910.106	USDA-FSIS	GCA_006747065.1	YES	NO	2019
FSIS31901497	PDT000458816.1		USA:MA	AAHXGQ	comminutedchicken	Chicken	environmental/other	PDS000089910.106	USDA-FSIS	GCA_007420945.1	YES	NO	2019
FSIS21923652	PDT000474083.1		USA:MA	AAHYNK	comminutedchicken	Chicken	environmental/other	PDS000089910.106	USDA-FSIS	GCA_007438065.1	YES	NO	2019
FSIS11922754	PDT000544451.1		USA:MA	AAIQXN	comminutedchicken	Chicken	environmental/other	PDS000089910.106	USDA-FSIS	GCA_007712355.1	YES	NO	2019
FSIS11923001	PDT000548824.1		USA:MA	AAISON	comminutedchicken	Chicken	environmental/other	PDS000089910.106	USDA-FSIS	GCA_007736035.1	YES	NO	2019
FSIS21925596	PDT000598536.1		USA:MA	AALHRK	comminutedchicken	Chicken	environmental/other	PDS000089910.106	USDA-FSIS	GCA_008819605.1	YES	NO	2019
FSIS11925057	PDT000599456.1		USA:MA	AALKBO	comminutedchicken	Chicken	environmental/other	PDS000089910.106	USDA-FSIS	GCA_008857525.1	YES	NO	2019
FSIS11925272	PDT000610484.1		USA:MA	AAMGOH	comminutedchicken	Chicken	environmental/other	PDS000089910.106	USDA-FSIS	GCA_009226765.1	YES	NO	2019
FSIS11927235	PDT000647224.1		USA:MA	AANTKY	rawintactchicken	Chicken	environmental/other	PDS000089910.106	USDA-FSIS	GCA_010435755.1	YES	NO	2019
FSIS21926480	PDT000655267.1		USA:MA	AANXKA	comminutedchicken	Chicken	environmental/other	PDS000089910.106	USDA-FSIS	GCA_010494755.1	YES	NO	2019
FSIS11926357	PDT000648250.1		USA:MA	AAORLT	rawintactchicken	Chicken	environmental/other	PDS000089910.106	USDA-FSIS	GCA_010817885.1	YES	NO	2019
FSIS11926636	PDT000642660.1		USA:MA	AAPBCR	rawintactchicken	Chicken	environmental/other	PDS000089910.106	USDA-FSIS	GCA_010968495.1	YES	NO	2019
FSIS11926078	PDT000629282.1		USA:MA	AAPURX	comminutedchicken	Chicken	environmental/other	PDS000089910.106	USDA-FSIS	GCA_011377185.1	YES	NO	2019
FSIS11922072	PDT000525514.1		USA:MD	AAFKZK	rawintactchicken	Chicken	environmental/other	PDS000089910.106	USDA-FSIS	GCA_006477065.1	YES	NO	2019
FSIS21923698	PDT000481267.2		USA:MD	AAFYYQ	rawintactchicken	Chicken	environmental/other	PDS000089910.106	USDA-FSIS	GCA_006684825.1	YES	NO	2019
FSIS11919736	PDT000487036.2		USA:MD	AAFZAU	rawintactchicken	Chicken	environmental/other	PDS000089910.106	USDA-FSIS	GCA_006685725.1	YES	NO	2019
FSIS11919071	PDT000479826.2		USA:MD	AAGDVW	chickencarcass	Chicken	environmental/other	PDS000089910.106	USDA-FSIS	GCA_006748405.1	YES	NO	2019
FSIS31901821	PDT000495540.2		USA:MD	AAGHYU	rawintactchicken	Chicken	environmental/other	PDS000089910.106	USDA-FSIS	GCA_006810505.1	YES	NO	2019
FSIS11922475	PDT000538820.1		USA:MD	AAIXCR	animal-chicken-youngchicken	Chicken	environmental/other	PDS000089910.106	USDA-FSIS	GCA_007801115.1	YES	NO	2019
CVMN19S0493	PDT000594001.1		USA:MD	AALEPN	ChickenLegs	Chicken	environmental/other	PDS000089910.106	FDA	GCA_008758415.1	YES	NO	2019
CVMN19S0488	PDT000594007.1		USA:MD	AALEPT	ChickenWings	Chicken	environmental/other	PDS000089910.106	FDA	GCA_008759595.1	YES	NO	2019
CVMN19S0489	PDT000594006.1		USA:MD	AALEPQ	ChickenBreasts	Chicken	environmental/other	PDS000089910.106	FDA	GCA_008759915.1	YES	NO	2019
CVMN19S0503	PDT000593992.1		USA:MD	AALEPH	ChickenBreasts	Chicken	environmental/other	PDS000089910.106	FDA	GCA_008760025.1	YES	NO	2019
CVMN19S0140	PDT000594124.1		USA:MD	AALEUF	ChickenBreasts	Chicken	environmental/other	PDS000089910.106	FDA	GCA_008782595.1	YES	NO	2019
FSIS11926735	PDT000642584.1		USA:MD	AAOCNB	rawintactchicken	Chicken	environmental/other	PDS000089910.106	USDA-FSIS	GCA_010571765.1	YES	NO	2019
CVMN19S0132	PDT000565801.1		USA:MD	AAPCLB	ChickenWings	Chicken	environmental/other	PDS000089910.106	FDA	GCA_010951995.1	YES	NO	2019
CVMN19S0133	PDT000565802.1		USA:MD	AAQDAI	ChickenWings	Chicken	environmental/other	PDS000089910.106	FDA	GCA_011479875.1	YES	NO	2019
CVMN19S0136	PDT000565788.1		USA:MD	AAQNKW	ChickenLegs	Chicken	environmental/other	PDS000089910.106	FDA	GCA_011636315.1	YES	NO	2019
FSIS11919895	PDT000491329.2		USA:MD	AAGHXE	ComminutedTurkey	Turkey	environmental/other	PDS000089910.106	USDA-FSIS	GCA_006809965.1	YES	NO	2019
CVMN19S0495	PDT000593999.1		USA:MD	AALEPP	groundturkey	Turkey	environmental/other	PDS000089910.106	FDA	GCA_008760155.1	YES	NO	2019
FSIS21924511	PDT000523275.1		USA:MI	AAFJYU	comminutedchicken	Chicken	environmental/other	PDS000089910.106	USDA-FSIS	GCA_006462025.1	YES	NO	2019
FSIS21923372	PDT000457789.2		USA:MI	AAFYWA	comminutedchicken	Chicken	environmental/other	PDS000089910.106	USDA-FSIS	GCA_006683145.1	YES	NO	2019
FSIS21923849	PDT000484749.2		USA:MI	AAGHVN	comminutedchicken	Chicken	environmental/other	PDS000089910.106	USDA-FSIS	GCA_006808565.1	YES	NO	2019
FSIS31902227	PDT000537280.1		USA:MI	AAIWZP	comminutedchicken	Chicken	environmental/other	PDS000089910.106	USDA-FSIS	GCA_007799855.1	YES	NO	2019
FSIS31902005	PDT000517500.2		USA:MI	AAIYRP	comminutedchicken	Chicken	environmental/other	PDS000089910.106	USDA-FSIS	GCA_007824065.1	YES	NO	2019
FSIS11923200	PDT000551904.1		USA:MI	AAJCFB	comminutedchicken	Chicken	environmental/other	PDS000089910.106	USDA-FSIS	GCA_007880885.1	YES	NO	2019
FSIS21925200	PDT000582491.1		USA:MI	AAKGQI	comminutedchicken	Chicken	environmental/other	PDS000089910.106	USDA-FSIS	GCA_008359385.1	YES	NO	2019
FSIS21925662	PDT000602102.1		USA:MI	AALOMB	comminutedchicken	Chicken	environmental/other	PDS000089910.106	USDA-FSIS	GCA_008919585.1	YES	NO	2019
FSIS21924717	PDT000533337.1		USA:MN	AAIPLA	comminutedchicken	Chicken	environmental/other	PDS000089910.106	USDA-FSIS	GCA_007690365.1	YES	NO	2019
FSIS31901983	PDT000505535.2		USA:MN	AAIWMX	rawintactchicken	Chicken	environmental/other	PDS000089910.106	USDA-FSIS	GCA_007792035.1	YES	NO	2019
FSIS11917798	PDT000470993.2		USA:MO	AAFYVV	animal-chicken-youngchicken	Chicken	environmental/other	PDS000089910.106	USDA-FSIS	GCA_006682625.1	YES	NO	2019
FSIS11917555	PDT000467199.2		USA:MO	AAFYVW	animal-chicken-youngchicken	Chicken	environmental/other	PDS000089910.106	USDA-FSIS	GCA_006683165.1	YES	NO	2019
FSIS11920543	PDT000496976.2		USA:MO	AAFZEF	animal-chicken-youngchicken	Chicken	environmental/other	PDS000089910.106	USDA-FSIS	GCA_006687305.1	YES	NO	2019
FSIS11920780	PDT000500511.2		USA:MO	AAFZGC	animal-chicken-youngchicken	Chicken	environmental/other	PDS000089910.106	USDA-FSIS	GCA_006688505.1	YES	NO	2019
FSIS11918029	PDT000477058.2		USA:MO	AAGDTN	animal-chicken-youngchicken	Chicken	environmental/other	PDS000089910.106	USDA-FSIS	GCA_006747305.1	YES	NO	2019
FSIS11919886	PDT000487559.2		USA:MO	AAGEAU	animal-chicken-youngchicken	Chicken	environmental/other	PDS000089910.106	USDA-FSIS	GCA_006749505.1	YES	NO	2019
FSIS11917547	PDT000467221.1		USA:MO	AAHXWZ	animal-chicken-youngchicken	Chicken	environmental/other	PDS000089910.106	USDA-FSIS	GCA_007429415.1	YES	NO	2019
FSIS21924705	PDT000533326.1		USA:MO	AAILHJ	rawintactchicken	Chicken	environmental/other	PDS000089910.106	USDA-FSIS	GCA_007615995.1	YES	NO	2019
FSIS11923203	PDT000548883.1		USA:MO	AAISPC	rawintactchicken	Chicken	environmental/other	PDS000089910.106	USDA-FSIS	GCA_007736395.1	YES	NO	2019
FSIS11923116	PDT000548900.1		USA:MO	AAISQL	animal-chicken-youngchicken	Chicken	environmental/other	PDS000089910.106	USDA-FSIS	GCA_007736935.1	YES	NO	2019
FSIS21924364	PDT000505238.2		USA:MO	AAIWMF	chickencarcass	Chicken	environmental/other	PDS000089910.106	USDA-FSIS	GCA_007793095.1	YES	NO	2019
FSIS11921347	PDT000509400.2		USA:MO	AAIWPT	animal-chicken-youngchicken	Chicken	environmental/other	PDS000089910.106	USDA-FSIS	GCA_007794975.1	YES	NO	2019
FSIS11922509	PDT000540129.1		USA:MO	AAIXJW	rawintactchicken	Chicken	environmental/other	PDS000089910.106	USDA-FSIS	GCA_007805255.1	YES	NO	2019
FSIS11921344	PDT000509396.2		USA:MO	AAIYRE	animal-chicken-youngchicken	Chicken	environmental/other	PDS000089910.106	USDA-FSIS	GCA_007823845.1	YES	NO	2019
FSIS11922888	PDT000553370.1		USA:MO	AAJCKE	animal-chicken-youngchicken	Chicken	environmental/other	PDS000089910.106	USDA-FSIS	GCA_007885885.1	YES	NO	2019
FSIS11923800	PDT000590125.1		USA:MO	AALAHH	animal-chicken-youngchicken	Chicken	environmental/other	PDS000089910.106	USDA-FSIS	GCA_008665575.1	YES	NO	2019
FSIS11923527	PDT000591897.1		USA:MO	AALBSW	animal-chicken-youngchicken	Chicken	environmental/other	PDS000089910.106	USDA-FSIS	GCA_008713055.1	YES	NO	2019
CVMN19S0228	PDT000593889.1		USA:MO	AALELL	ChickenWings	Chicken	environmental/other	PDS000089910.106	FDA	GCA_008758655.1	YES	NO	2019
FSIS11924858	PDT000594496.1		USA:MO	AALFBM	animal-chicken-youngchicken	Chicken	environmental/other	PDS000089910.106	USDA-FSIS	GCA_008778775.1	YES	NO	2019
FSIS11925038	PDT000598011.1		USA:MO	AALHFT	animal-chicken-youngchicken	Chicken	environmental/other	PDS000089910.106	USDA-FSIS	GCA_008813075.1	YES	NO	2019
FSIS11925405	PDT000608878.1		USA:MO	AAMDGV	chickencarcass	Chicken	environmental/other	PDS000089910.106	USDA-FSIS	GCA_009170345.1	YES	NO	2019
FSIS11927576	PDT000659712.1		USA:MO	AAOQYS	animal-chicken-youngchicken	Chicken	environmental/other	PDS000089910.106	USDA-FSIS	GCA_010805445.1	YES	NO	2019
FSIS21926307	PDT000642100.1		USA:MO	AAORYS	rawintactchicken	Chicken	environmental/other	PDS000089910.106	USDA-FSIS	GCA_010830265.1	YES	NO	2019
FSIS22026639	PDT000668061.2		USA:MO	AAPRXA	rawintactchicken	Chicken	environmental/other	PDS000089910.106	USDA-FSIS	GCA_011269805.1	YES	NO	2019
FSIS21926078	PDT000629640.1		USA:MO	AAQKML	rawintactchicken	Chicken	environmental/other	PDS000089910.106	USDA-FSIS	GCA_011589005.1	YES	NO	2019
FSIS32003115	PDT000660584.1		USA:MS	AAOQHY	rawintactchicken	Chicken	environmental/other	PDS000089910.106	USDA-FSIS	GCA_010818225.1	YES	NO	2019
FSIS21923882	PDT000485815.2		USA:NC	AAFZAK	chickencarcass	Chicken	environmental/other	PDS000089910.106	USDA-FSIS	GCA_006684065.1	YES	NO	2019
FSIS11919881	PDT000487863.2		USA:NC	AAFZBF	animal-chicken-youngchicken	Chicken	environmental/other	PDS000089910.106	USDA-FSIS	GCA_006685785.1	YES	NO	2019
FSIS31901915	PDT000498940.2		USA:NC	AAFZGG	comminutedchicken	Chicken	environmental/other	PDS000089910.106	USDA-FSIS	GCA_006687825.1	YES	NO	2019
FSIS31901989	PDT000504736.2		USA:NC	AAFZFS	comminutedchicken	Chicken	environmental/other	PDS000089910.106	USDA-FSIS	GCA_006688345.1	YES	NO	2019
FSIS11920782	PDT000500501.2		USA:NC	AAFZFY	animal-chicken-youngchicken	Chicken	environmental/other	PDS000089910.106	USDA-FSIS	GCA_006688685.1	YES	NO	2019
FSIS11917268	PDT000444790.2		USA:NC	AAGDSH	comminutedchicken	Chicken	environmental/other	PDS000089910.106	USDA-FSIS	GCA_006746425.1	YES	NO	2019
FSIS31901851	PDT000494382.2		USA:NC	AAGEAP	comminutedchicken	Chicken	environmental/other	PDS000089910.106	USDA-FSIS	GCA_006749245.1	YES	NO	2019
FSIS11917436	PDT000459775.2		USA:NC	AAGHQT	rawintactchicken	Chicken	environmental/other	PDS000089910.106	USDA-FSIS	GCA_006806145.1	YES	NO	2019
FSIS11920412	PDT000497179.2		USA:NC	AAGHZD	rawintactchicken	Chicken	environmental/other	PDS000089910.106	USDA-FSIS	GCA_006809505.1	YES	NO	2019
FSIS11918592	PDT000479681.2		USA:NC	AAGJWH	comminutedchicken	Chicken	environmental/other	PDS000089910.106	USDA-FSIS	GCA_006836125.1	YES	NO	2019
FSIS31901526	PDT000458813.2		USA:NC	AAGJWY	comminutedchicken	Chicken	environmental/other	PDS000089910.106	USDA-FSIS	GCA_006836405.1	YES	NO	2019
FSIS21923226	PDT000439527.1		USA:NC	AAHVOT	rawintactchicken	Chicken	environmental/other	PDS000089910.106	USDA-FSIS	GCA_007398135.1	YES	NO	2019
FSIS11917261	PDT000444807.1		USA:NC	AAHVVJ	comminutedchicken	Chicken	environmental/other	PDS000089910.106	USDA-FSIS	GCA_007400605.1	YES	NO	2019
FSIS11917356	PDT000464537.1		USA:NC	AAHXMU	animal-chicken-youngchicken	Chicken	environmental/other	PDS000089910.106	USDA-FSIS	GCA_007425385.1	YES	NO	2019
FSIS31901520	PDT000465523.1		USA:NC	AAHXRG	rawintactchicken	Chicken	environmental/other	PDS000089910.106	USDA-FSIS	GCA_007426605.1	YES	NO	2019
FSIS11917569	PDT000467124.1		USA:NC	AAHXUP	animal-chicken-youngchicken	Chicken	environmental/other	PDS000089910.106	USDA-FSIS	GCA_007428325.1	YES	NO	2019
FSIS11918021	PDT000471057.1		USA:NC	AAHYDV	animal-chicken-youngchicken	Chicken	environmental/other	PDS000089910.106	USDA-FSIS	GCA_007433125.1	YES	NO	2019
FSIS21924721	PDT000533341.1		USA:NC	AAIPLE	rawintactchicken	Chicken	environmental/other	PDS000089910.106	USDA-FSIS	GCA_007690485.1	YES	NO	2019
FSIS11921874	PDT000533197.1		USA:NC	AAIPLN	comminutedchicken	Chicken	environmental/other	PDS000089910.106	USDA-FSIS	GCA_007690565.1	YES	NO	2019
FSIS11920629	PDT000504762.2		USA:NC	AAIWLT	rawintactchicken	Chicken	environmental/other	PDS000089910.106	USDA-FSIS	GCA_007791995.1	YES	NO	2019
FSIS11921392	PDT000517958.2		USA:NC	AAIWPK	comminutedchicken	Chicken	environmental/other	PDS000089910.106	USDA-FSIS	GCA_007794755.1	YES	NO	2019
FSIS11923327	PDT000553379.1		USA:NC	AAJCKP	comminutedchicken	Chicken	environmental/other	PDS000089910.106	USDA-FSIS	GCA_007885325.1	YES	NO	2019
FSIS31902435	PDT000554609.1		USA:NC	AAJCXP	rawintactchicken	Chicken	environmental/other	PDS000089910.106	USDA-FSIS	GCA_007893145.1	YES	NO	2019
FSIS31902444	PDT000557715.1		USA:NC	AAJIRR	rawintactchicken	Chicken	environmental/other	PDS000089910.106	USDA-FSIS	GCA_007974625.1	YES	NO	2019
FSIS11923110	PDT000592022.1		USA:NC	AALBWW	animal-chicken-youngchicken	Chicken	environmental/other	PDS000089910.106	USDA-FSIS	GCA_008714875.1	YES	NO	2019
CVMN19S0321	PDT000593843.1		USA:NC	AALEJT	ChickenWings	Chicken	environmental/other	PDS000089910.106	FDA	GCA_008748855.1	YES	NO	2019
FSIS21925552	PDT000594918.1		USA:NC	AALFMY	rawintactchicken	Chicken	environmental/other	PDS000089910.106	USDA-FSIS	GCA_008779915.1	YES	NO	2019
FSIS11925779	PDT000620298.1		USA:NC	AAMQSS	rawintactchicken	Chicken	environmental/other	PDS000089910.106	USDA-FSIS	GCA_009417145.1	YES	NO	2019
FSIS12027729	PDT000659638.1		USA:NC	AANUBW	comminutedchicken	Chicken	environmental/other	PDS000089910.106	USDA-FSIS	GCA_010444715.1	YES	NO	2019
FSIS21926399	PDT000648303.1		USA:NC	AANZCJ	rawintactchicken	Chicken	environmental/other	PDS000089910.106	USDA-FSIS	GCA_010521115.1	YES	NO	2019
FSIS21926465	PDT000653198.1		USA:NC	AAOJYY	comminutedchicken	Chicken	environmental/other	PDS000089910.106	USDA-FSIS	GCA_010747115.1	YES	NO	2019
FSIS11926860	PDT000642151.1		USA:NC	AAOSCW	rawintactchicken	Chicken	environmental/other	PDS000089910.106	USDA-FSIS	GCA_010828785.1	YES	NO	2019
FSIS31902773	PDT000624625.1		USA:NC	AAOWZB	comminutedchicken	Chicken	environmental/other	PDS000089910.106	USDA-FSIS	GCA_010891995.1	YES	NO	2019
FSIS31902823	PDT000629924.1		USA:NC	AAOYGB	comminutedchicken	Chicken	environmental/other	PDS000089910.106	USDA-FSIS	GCA_010901115.1	YES	NO	2019
FSIS11926300	PDT000639122.1		USA:NC	AAPMME	rawintactchicken	Chicken	environmental/other	PDS000089910.106	USDA-FSIS	GCA_011182255.1	YES	NO	2019
FSIS21926448	PDT000653193.1		USA:NC	AAQAHF	comminutedchicken	Chicken	environmental/other	PDS000089910.106	USDA-FSIS	GCA_011441635.1	YES	NO	2019
FSIS11926138	PDT000628557.1		USA:NC	AAQISA	rawintactchicken	Chicken	environmental/other	PDS000089910.106	USDA-FSIS	GCA_011562265.1	YES	NO	2019
CVMN19S0027	PDT000565764.1		USA:NC	AAQNKM	ChickenWings	Chicken	environmental/other	PDS000089910.106	FDA	GCA_011635975.1	YES	NO	2019
CVMN19S0320	PDT000728655.1		USA:NC	AAWBVR	ChickenBreasts	Chicken	environmental/other	PDS000089910.106	FDA	GCA_014575095.1	YES	NO	2019
FSIS11924380	PDT000579151.1		USA:NC	AAKCUE	ComminutedTurkey	Turkey	environmental/other	PDS000089910.106	USDA-FSIS	GCA_008298525.1	YES	NO	2019
FSIS11921696	PDT000518549.1		USA:NJ	AAFHAW	comminutedchicken	Chicken	environmental/other	PDS000089910.106	USDA-FSIS	GCA_006398215.1	YES	NO	2019
FSIS31902142	PDT000520643.1		USA:NJ	AAFIMN	comminutedchicken	Chicken	environmental/other	PDS000089910.106	USDA-FSIS	GCA_006422015.1	YES	NO	2019
FSIS31902144	PDT000522455.1		USA:NJ	AAFJOI	comminutedchicken	Chicken	environmental/other	PDS000089910.106	USDA-FSIS	GCA_006454905.1	YES	NO	2019
FSIS11919464	PDT000485549.2		USA:NJ	AAFYZX	comminutedchicken	Chicken	environmental/other	PDS000089910.106	USDA-FSIS	GCA_006685445.1	YES	NO	2019
FSIS11924137	PDT000576939.1		USA:NJ	AAKAVL	comminutedchicken	Chicken	environmental/other	PDS000089910.106	USDA-FSIS	GCA_008265485.1	YES	NO	2019
FSIS21925244	PDT000576881.1		USA:NJ	AAKAWO	comminutedchicken	Chicken	environmental/other	PDS000089910.106	USDA-FSIS	GCA_008265905.1	YES	NO	2019
FSIS11924207	PDT000583227.1		USA:NJ	AAKHKX	comminutedchicken	Chicken	environmental/other	PDS000089910.106	USDA-FSIS	GCA_008380125.1	YES	NO	2019
FSIS11924558	PDT000586156.1		USA:NJ	AAKIQR	comminutedchicken	Chicken	environmental/other	PDS000089910.106	USDA-FSIS	GCA_008396075.1	YES	NO	2019
FSIS11924554	PDT000586136.1		USA:NJ	AAKMWD	comminutedchicken	Chicken	environmental/other	PDS000089910.106	USDA-FSIS	GCA_008468245.1	YES	NO	2019
FSIS11924546	PDT000591849.1		USA:NJ	AALBQI	comminutedchicken	Chicken	environmental/other	PDS000089910.106	USDA-FSIS	GCA_008709505.1	YES	NO	2019
FSIS21925826	PDT000620308.1		USA:NJ	AAMQTA	comminutedchicken	Chicken	environmental/other	PDS000089910.106	USDA-FSIS	GCA_009417345.1	YES	NO	2019
FSIS31902854	PDT000639050.1		USA:NJ	AAQCXR	comminutedchicken	Chicken	environmental/other	PDS000089910.106	USDA-FSIS	GCA_011479095.1	YES	NO	2019
FSIS11920342	PDT000497151.2		USA:NJ	AAFZES	ComminutedTurkey	Turkey	environmental/other	PDS000089910.106	USDA-FSIS	GCA_006688065.1	YES	NO	2019
FSIS21925751	PDT000610916.1		USA:NJ	AAMGQQ	ComminutedTurkey	Turkey	environmental/other	PDS000089910.106	USDA-FSIS	GCA_009227215.1	YES	NO	2019
CVMN19S0425	PDT000594049.1		USA:NM	AALERI	ChickenBreasts	Chicken	environmental/other	PDS000089910.106	FDA	GCA_008760655.1	YES	NO	2019
CVMN19S0092	PDT000565819.1		USA:NM	AAOWEL	ChickenWings	Chicken	environmental/other	PDS000089910.106	FDA	GCA_010880385.1	YES	NO	2019
CVMN19S0091	PDT000565826.1		USA:NM	AAQNIU	ChickenWings	Chicken	environmental/other	PDS000089910.106	FDA	GCA_011635135.1	YES	NO	2019
FSIS11921436	PDT000518209.1		USA:NV	AAFGZK	comminutedchicken	Chicken	environmental/other	PDS000089910.106	USDA-FSIS	GCA_006396935.1	YES	NO	2019
FSIS21923824	PDT000484741.2		USA:NY	AAFZAP	comminutedchicken	Chicken	environmental/other	PDS000089910.106	USDA-FSIS	GCA_006682705.1	YES	NO	2019
FSIS21923432	PDT000465100.2		USA:NY	AAFYWO	comminutedchicken	Chicken	environmental/other	PDS000089910.106	USDA-FSIS	GCA_006683765.1	YES	NO	2019
FSIS21923856	PDT000485803.2		USA:NY	AAGDYV	comminutedchicken	Chicken	environmental/other	PDS000089910.106	USDA-FSIS	GCA_006750185.1	YES	NO	2019
FSIS21923852	PDT000485809.2		USA:NY	AAGDYW	rawintactchicken	Chicken	environmental/other	PDS000089910.106	USDA-FSIS	GCA_006750305.1	YES	NO	2019
FSIS11920800	PDT000501504.2		USA:NY	AAGECX	comminutedchicken	Chicken	environmental/other	PDS000089910.106	USDA-FSIS	GCA_006751945.1	YES	NO	2019
FSIS11917515	PDT000465244.1		USA:NY	AAHXRQ	comminutedchicken	Chicken	environmental/other	PDS000089910.106	USDA-FSIS	GCA_007424825.1	YES	NO	2019
FSIS11922507	PDT000540144.1		USA:NY	AAIXIK	rawintactchicken	Chicken	environmental/other	PDS000089910.106	USDA-FSIS	GCA_007804255.1	YES	NO	2019
FSIS11923562	PDT000559683.1		USA:NY	AAJXTY	comminutedchicken	Chicken	environmental/other	PDS000089910.106	USDA-FSIS	GCA_008223225.1	YES	NO	2019
CVMN19S0680	PDT000593912.1		USA:NY	AALEMH	ChickenBreasts	Chicken	environmental/other	PDS000089910.106	FDA	GCA_008757865.1	YES	NO	2019
CVMN19S0446	PDT000594030.1		USA:NY	AALEQT	ChickenWings	Chicken	environmental/other	PDS000089910.106	FDA	GCA_008759795.1	YES	NO	2019
CVMN19S0458	PDT000594018.1		USA:NY	AALEQH	ChickenWings	Chicken	environmental/other	PDS000089910.106	FDA	GCA_008760295.1	YES	NO	2019
CVMN19S0459	PDT000594017.1		USA:NY	AALEQF	ChickenWings	Chicken	environmental/other	PDS000089910.106	FDA	GCA_008760315.1	YES	NO	2019
CVMN19S0435	PDT000594039.1		USA:NY	AALERA	ChickenThighs	Chicken	environmental/other	PDS000089910.106	FDA	GCA_008760455.1	YES	NO	2019
CVMN19S0448	PDT000595090.1		USA:NY	AALFRD	ChickenLegs	Chicken	environmental/other	PDS000089910.106	FDA	GCA_008771895.1	YES	NO	2019
CVMN19S0452	PDT000594024.1		USA:NY	AALJYK	ChickenWings	Chicken	environmental/other	PDS000089910.106	FDA	GCA_008855925.1	YES	NO	2019
FSIS11925274	PDT000604498.1		USA:NY	AALTNO	comminutedchicken	Chicken	environmental/other	PDS000089910.106	USDA-FSIS	GCA_009009535.1	YES	NO	2019
CVMN19S1014	PDT000644775.1		USA:NY	AAOSBE	ChickenWings	Chicken	environmental/other	PDS000089910.106	FDA	GCA_010828625.1	YES	NO	2019
CVMN19S1021	PDT000644769.1		USA:NY	AAOUDB	ChickenLegs	Chicken	environmental/other	PDS000089910.106	FDA	GCA_010848685.1	YES	NO	2019
CVMN19S1019	PDT000644771.1		USA:NY	AAORVW	ChickenLegs	Chicken	environmental/other	PDS000089910.106	FDA	GCA_010864065.1	YES	NO	2019
CVMN19S1011	PDT000644779.1		USA:NY	AAOVCD	ChickenThighs	Chicken	environmental/other	PDS000089910.106	FDA	GCA_010865545.1	YES	NO	2019
FSIS21926317	PDT000642110.1		USA:NY	AAOVBW	rawintactchicken	Chicken	environmental/other	PDS000089910.106	USDA-FSIS	GCA_010866065.1	YES	NO	2019
FSIS21926128	PDT000635531.1		USA:NY	AAQIWV	comminutedchicken	Chicken	environmental/other	PDS000089910.106	USDA-FSIS	GCA_011565625.1	YES	NO	2019
CVMN19S1957	PDT000728767.1		USA:NY	AAWBTU	ChickenWings	Chicken	environmental/other	PDS000089910.106	FDA	GCA_014574035.1	YES	NO	2019
CVMN19S1968	PDT000728756.1		USA:NY	AAWBUC	ChickenWings	Chicken	environmental/other	PDS000089910.106	FDA	GCA_014574215.1	YES	NO	2019
CVMN19S2182	PDT000728723.1		USA:NY	AAWBUQ	ChickenWings	Chicken	environmental/other	PDS000089910.106	FDA	GCA_014574555.1	YES	NO	2019
CVMN19S2184	PDT000728722.1		USA:NY	AAWBUU	ChickenLegs	Chicken	environmental/other	PDS000089910.106	FDA	GCA_014574615.1	YES	NO	2019
CVMN19S1761	PDT000728692.1		USA:NY	AAWBVK	ChickenLegs	Chicken	environmental/other	PDS000089910.106	FDA	GCA_014574775.1	YES	NO	2019
CVMN19S1767	PDT000728686.1		USA:NY	AAWBVL	ChickenWings	Chicken	environmental/other	PDS000089910.106	FDA	GCA_014574815.1	YES	NO	2019
CVMN19S1768	PDT000728685.1		USA:NY	AAWBVG	ChickenThighs	Chicken	environmental/other	PDS000089910.106	FDA	GCA_014574835.1	YES	NO	2019
CVMN19S1775	PDT000728678.1		USA:NY	AAWBVO	ChickenWings	Chicken	environmental/other	PDS000089910.106	FDA	GCA_014574895.1	YES	NO	2019
CVMN19S1626	PDT000728654.1		USA:NY	AAWBVW	ChickenWings	Chicken	environmental/other	PDS000089910.106	FDA	GCA_014575105.1	YES	NO	2019
FSIS32003109	PDT000660586.1		USA:OH	AAORBQ	comminutedchicken	Chicken	environmental/other	PDS000089910.106	USDA-FSIS	GCA_010810945.1	YES	NO	2019
FSIS31902793	PDT000627458.1		USA:OH	AAPCJQ	comminutedchicken	Chicken	environmental/other	PDS000089910.106	USDA-FSIS	GCA_010952095.1	YES	NO	2019
FSIS11926736	PDT000640089.1		USA:OK	AANSGQ	comminutedchicken	Chicken	environmental/other	PDS000089910.106	USDA-FSIS	GCA_010418445.1	YES	NO	2019
FSIS11917594	PDT000467125.2		USA:PA	AAGHRR	rawintactchicken	Chicken	environmental/other	PDS000089910.106	USDA-FSIS	GCA_006806425.1	YES	NO	2019
FSIS31901475	PDT000454520.1		USA:PA	AAHWMN	rawintactchicken	Chicken	environmental/other	PDS000089910.106	USDA-FSIS	GCA_007410305.1	YES	NO	2019
FSIS21923396	PDT000457877.1		USA:PA	AAHXBL	comminutedchicken	Chicken	environmental/other	PDS000089910.106	USDA-FSIS	GCA_007417465.1	YES	NO	2019
FSIS21923479	PDT000465139.1		USA:PA	AAHXRA	rawintactchicken	Chicken	environmental/other	PDS000089910.106	USDA-FSIS	GCA_007424985.1	YES	NO	2019
FSIS11923005	PDT000548821.1		USA:PA	AAISOD	rawintactchicken	Chicken	environmental/other	PDS000089910.106	USDA-FSIS	GCA_007735995.1	YES	NO	2019
FSIS21924444	PDT000510880.2		USA:PA	AAIWPZ	comminutedchicken	Chicken	environmental/other	PDS000089910.106	USDA-FSIS	GCA_007795055.1	YES	NO	2019
CVMN19S0630	PDT000593926.1		USA:PA	AALEMR	ChickenBreasts	Chicken	environmental/other	PDS000089910.106	FDA	GCA_008757975.1	YES	NO	2019
FSIS21926311	PDT000642118.1		USA:PA	AAORXL	rawintactchicken	Chicken	environmental/other	PDS000089910.106	USDA-FSIS	GCA_010861305.1	YES	NO	2019
FSIS11925925	PDT000624647.1		USA:PA	AAQKTM	comminutedchicken	Chicken	environmental/other	PDS000089910.106	USDA-FSIS	GCA_011593905.1	YES	NO	2019
FSIS11920994	PDT000500585.2		USA:PR	AAIWLA	comminutedchicken	Chicken	environmental/other	PDS000089910.106	USDA-FSIS	GCA_007792675.1	YES	NO	2019
FSIS11923329	PDT000553373.1		USA:PR	AAJCKO	comminutedchicken	Chicken	environmental/other	PDS000089910.106	USDA-FSIS	GCA_007885925.1	YES	NO	2019
FSIS11925045	PDT000600448.1		USA:PR	AALJEC	comminutedchicken	Chicken	environmental/other	PDS000089910.106	USDA-FSIS	GCA_008845265.1	YES	NO	2019
FSIS11926294	PDT000631211.1		USA:PR	AAQKIL	comminutedchicken	Chicken	environmental/other	PDS000089910.106	USDA-FSIS	GCA_011587505.1	YES	NO	2019
FSIS11925284	PDT000604904.1		USA:RI	AALWVZ	rawintactchicken	Chicken	environmental/other	PDS000089910.106	USDA-FSIS	GCA_009089725.1	YES	NO	2019
FSIS21925671	PDT000620754.1		USA:RI	AAMTBL	rawintactchicken	Chicken	environmental/other	PDS000089910.106	USDA-FSIS	GCA_009478865.1	YES	NO	2019
FSIS11919192	PDT000483449.2		USA:SC	AAFYZL	animal-chicken-youngchicken	Chicken	environmental/other	PDS000089910.106	USDA-FSIS	GCA_006685165.1	YES	NO	2019
FSIS31902252	PDT000539847.1		USA:SC	AAILPB	chickencarcass	Chicken	environmental/other	PDS000089910.106	USDA-FSIS	GCA_007620175.1	YES	NO	2019
FSIS11923114	PDT000548902.1		USA:SC	AAISQU	animal-chicken-youngchicken	Chicken	environmental/other	PDS000089910.106	USDA-FSIS	GCA_007736995.1	YES	NO	2019
FSIS11920546	PDT000505476.2		USA:SC	AAIWMD	animal-chicken-youngchicken	Chicken	environmental/other	PDS000089910.106	USDA-FSIS	GCA_007792975.1	YES	NO	2019
FSIS21925410	PDT000585524.1		USA:SC	AAKILA	rawintactchicken	Chicken	environmental/other	PDS000089910.106	USDA-FSIS	GCA_008400895.1	YES	NO	2019
CVMN19S0170	PDT000594089.1		USA:SC	AALESV	ChickenThighs	Chicken	environmental/other	PDS000089910.106	FDA	GCA_008761275.1	YES	NO	2019
CVMN19S0564	PDT000595087.1		USA:SC	AALFQW	ChickenThighs	Chicken	environmental/other	PDS000089910.106	FDA	GCA_008771965.1	YES	NO	2019
[truncated: 1,278 more rows]

## Sheet: Sheet2
Supplementary Table 2. 58 SNPs of interest only present in isolates carrying pESI
POSITION IN CHROMOSOME	IDENTITY	Allelle assoiscated with plasmid carraige	Allelle assoiscated with plasmid carraige	Name of Gene	KEGG Pathway Assoication	KO	KEGG CLASIFICATION INFORMATION
6331	AAAACTGCCT.AAACGTGAAG	A	G	autoinducer 2 aldolase	Cellular Processes	K08321	09140 Cellular Processes	09140 Cellular Processes	02024 Quorum sensing	K08321 lsrF; 3-hydroxy-5-phosphonooxypentane-2,4-dione thiolase
3099777	CAAAACGGGC.AATACCAATA	A	G	aminoglycoside/multidrug transporter subunit AcrD	Environmental Information Processing	K18324	09130 Environmental Information Processing	09132 Signal transduction	02020 Two-component system	K18324 acrD; multidrug efflux pump
3985494	AATATGCTGG.TGCAAACCCA	T	C	histidine kinase	Environmental Information Processing	K23227	09130 Environmental Information Processing	09131 Membrane transport	02010 ABC transporters	K23227 fhuD; ferric hydroxamate transport system substrate-binding protein
74832	TTCGTGGCGC.AACTGTACTG	A	G	50S ribosomal protein L1	Genetic Information Processing	K02867	09120 Genetic Information Processing	09122 Translation	03010 Ribosome	K02867 RP-L11, MRPL11, rplK; large subunit ribosomal protein
1371182	CACACTGTTC.TGCGCCGCGC	T	C	molybdenum-dependent transcriptional regulator	Genetic Information Processing	K02019	09182 Protein families: genetic information processing	03000 Transcription factors		K02019 modE; molybdate transport system regulatory protein
1626589	GGCGAAATGT.TGACCCCGGG	T	G	cell division protein ZapC	Genetic Information Processing	K18657	09182 Protein families: genetic information processing	03036 Chromosome and associated proteins		K18657 zapC; cell division protein ZapC
1887555	GCCTGTTCAG.ATAGTCGTGA	A	G	threonine--tRNA ligase	Genetic Information Processing	K01868	09120 Genetic Information Processing	09122 Translation	00970 Aminoacyl-tRNA biosynthesis	K01868 TARS, thrS; threonyl-tRNA synthetase
2352444	CATTCCACCA.AGATGCCGGT	A	C	peptide chain release factor 1	Genetic Information Processing	K02835	09182 Protein families: genetic information processing	03012 Translation factors		K02835 prfA, MTRF1, MRF1; peptide chain release factor 1
2836180	ACGATGGTGT.AATACACTGC	A	C,T	DNA gyrase subunit A	Genetic Information Processing	K02469	09182 Protein families: genetic information processing	03032 DNA replication proteins		K02469 gyrA; DNA gyrase subunit A
3373891	GCGGCCTGGT.TCTTCAACTG	T	C	alanine--tRNA ligase	Genetic Information Processing	K01872	09120 Genetic Information Processing	09122 Translation	00970 Aminoacyl-tRNA biosynthesis	K01872 AARS, alaS; alanyl-tRNA synthetase
3557602	CCAGGCTGGG.GCTTTAATAT	G	T	exodeoxyribonuclease V subunit gamma	Genetic Information Processing	K03583	09120 Genetic Information Processing	09124 Replication and repair	03440 Homologous recombination	K03583 recC; exodeoxyribonuclease V gamma subunit
3871784	CGCTCGCGCG.AACCACGGTC	A	G	DEAD/DEAH family ATP-dependent RNA helicase	Genetic Information Processing	K05592	09120 Genetic Information Processing	09123 Folding, sorting and degradation	03018 RNA degradation	K05592 deaD, cshA; ATP-dependent RNA helicase DeaD
4400198	AGCGTCCCAG.AGGGATGTCA	A	C	transcriptional regulator	Genetic Information Processing	K06146	09182 Protein families: genetic information processing	03000 Transcription factors		K06146 idnR, gntH; LacI family transcriptional regulator, gluconate utilization system Gnt-II transcriptional activator
1774378	GCACCTGTGG.GTCGTCGCCT	G	A	peptigoglycan-binding protein LysM	Human Diseases	K19236	09160 Human Diseases	09175 Drug resistance: antimicrobial	01503 Cationic antimicrobial peptide (CAMP) resistance	K19236 ycfS; L,D-transpeptidase YcfS
944796	GCCGGGAGCG.ATCCTTCCCC	A	C	Intergenic	Intergenic	None	Intergenic
1080010	GCGTGAATTG.TGCGATCGTA	T	C	Intergenic	Intergenic	None	Intergenic
1146423	TCTTATATCC.AAATAAGAAT	A	C	Intergenic	Intergenic	None	Intergenic
2361903	TAGCTGAGCA.CCCAGAAGCT	C	T	Intergenic	Intergenic	None	Intergenic
2552207	AATTTTGACG.CTTACTATAT	C	T	Intergenic	Intergenic	None	Intergenic
3883819	GAATGAATAT.AACTCTTCGT	A	C	Intergenic	Intergenic	None	Intergenic
4137324	AGGATTGATG.AATGAACAAG	A	T	Intergenic	Intergenic	None	Intergenic
4385282	GAATAAAAAA.ATATTATTGA	A	C	Intergenic	Intergenic	None	Intergenic
4483914	CCGGGTGCCC.ATAGCGCAGG	A	G	Intergenic	Intergenic	None	Intergenic
4499658	CTCTGTGAAC.AAGCTGGGAT	A	G	Intergenic	Intergenic	None	Intergenic
3052001	GCGCGAAAAG.TCTGTTTAAA	T	C	PTS sugar transporter	Membrane transport	K02784	09131 Membrane transport	02060 Phosphotransferase system (PTS)		K02784 ptsH; phosphocarrier protein HPr
1176706	GCCATCCACT.AGTGGTCATC	A	G	NAD(P)H nitroreductase	Metabolism	K10679	09100 Metabolism	09111 Xenobiotics biodegradation and metabolism	00633 Nitrotoluene degradation	K10679 nfnB, nfsB; nitroreductase / dihydropteridine reductase
1512725	TGTTTGGGAT.AGCCTGCGGA	A	G	nitroreductase A	Metabolism	K10678	09100 Metabolism	09111 Xenobiotics biodegradation and metabolism	00633 Nitrotoluene degradation	K10678 nfsA; nitroreductase
1771815	AACCACGCGC.AATCCTGATA	A	G	NADH dehydrogenase	Metabolism	K03885	09100 Metabolism	09102 Energy metabolism	00190 Oxidative phosphorylation	K03885 ndh; NADH:ubiquinone reductase (H+-translocating)
2058970	TTCCTGACGA.TTTTGTGCGC	T	C	hypothetical protein	Metabolism	K01814	09100 Metabolism	09105 Amino acid metabolism	00340 Histidine metabolism	K01814 hisA; phosphoribosylformimino-5-aminoimidazole carboxamide ribotide isomerase
2300462	TGGCTGGCGG.TACGCCGGAA	T	C	bifunctional glutamine amidotransferase/anthranilate phosphoribosyltransferase	Metabolism	K13497	09100 Metabolism	09105 Amino acid metabolism	00400 Phenylalanine, tyrosine and tryptophan biosynthesis	K13497 trpGD; anthranilate synthase/phosphoribosyltransferase
2485165	AAACGATAAC.AACCTTAAAG	A	G	penicillin-binding protein 2	Metabolism	K05515	09100 Metabolism	09107 Glycan biosynthesis and metabolism	00550 Peptidoglycan biosynthesis	K05515 mrdA; penicillin-binding protein 2
2577135	GCCGCCAACA.ATGGCGTTCC	A	T	cobS	Metabolism	K02233	09100 Metabolism	09108 Metabolism of cofactors and vitamins	00860 Porphyrin metabolism	K02233 E2.7.8.26, cobS, cobV; adenosylcobinamide-GDP ribazoletransferase
2605046	GCTACTGGCG.CCCCTGGCGG	C	A	aldehyde dehydrogenase EutE	Metabolism	K13922	09100 Metabolism	09101 Carbohydrate metabolism	00640 Propanoate metabolism	K13922 pduP; propionaldehyde dehydrogenase
2639096	CCTTTTTCCA.AATACGGTTT	A	G	phosphogluconate dehydrogenase (NADP(+)-dependent, decarboxylating)	Metabolism	K00033	09100 Metabolism	09101 Carbohydrate metabolism	00030 Pentose phosphate pathway	K00033 PGD, gnd, gntZ; 6-phosphogluconate dehydrogenase
2781664	TTCTCACACT.AATGCCAGTA	A	C	hypothetical protein	Metabolism	K19234	09181 Protein families: metabolism	01002 Peptidases and inhibitors		K19234 ynhG; L,D-transpeptidase YnhG
3063859	GGCATGAGAC.AGCTTAATCG	A	T	thiosulfate transporter subunit	Metabolism	K02048	09100 Metabolism	09102 Energy metabolism	00920 Sulfur metabolism	K02048 cysP; sulfate/thiosulfate transport system substrate-binding protein
3627341	TCGACAATGG.CCATATGCGA	C	T	gcvT	Metabolism	K00605	09100 Metabolism	09101 Carbohydrate metabolism	00630 Glyoxylate and dicarboxylate metabolism	K00605 gcvT, AMT; aminomethyltransferase
3660737	ACTTACCGGA.TCCCTGAGAG	T	C	arginine decarboxylase	Metabolism	K01584	09100 Metabolism	09105 Amino acid metabolism	00330 Arginine and proline metabolism	K01584 adiA; arginine decarboxylase
270814	TTGAGGTCAG.ATCCGAGTGG	A	T	hypothetical protein	Not Classified	None	Not Classified
953613	AAAATAGCGC.AGCCTCGGCG	A	G	AraC family transcriptional regulator	Not Classified	None	Not Classified
1425956	CCCATCGGCA.TGTCGTCCCA	T	C	kinase inhibitor	Not Classified	None	Not Classified
1514437	GGCCGGGGCG.GATCAGCTTC	G	C	hypothetical protein	Not Classified	None	Not Classified
2451383	AGCCGCTCAC.ACATGCGGCC	A	T	carbon-nitrogen hydrolase	Not Classified	None	Not Classified
3029573	GTCAAACTTC.ACGCTATTCG	A	C	L-glyceraldehyde 3-phosphate reductase	Not Classified	none	Not Classified
3694291	TGACGCTTTT.TCCATCGAGC	T	C	ATPase	Not Classified	None	Not Classified
3938513	GCATTAACGA.TTCTTTCTTA	T	C	cytoplasmic protein	Not Classified	None	Not Classified
4285406	ACTCTATGGA.TCGGGCATCC	T	C	carbohydrate kinase	Not Classified	None	Not Classified
4454698	CCCTTACCGC.TCCCCCAACC	T	C	hypothetical protein	Not Classified	None	Not Classified
127377	TACCCAATGC.TGCAGCAAGA	T	A	bile acid:sodium symporter	Not Included in Pathway or Brite	K03453	09190 Not Included in Pathway or Brite	09193 Unclassified: signaling and cellular processes	99977 Transport	K03453 TC.BASS; bile acid:Na+ symporter, BASS family
135060	GTGCTTCATT.CTTTCAACTG	C	T	hypothetical protein	Not Included in Pathway or Brite	K07112	09190 Not Included in Pathway or Brite	09194 Poorly characterized	99997 Function unknown	K07112 uncharacterized protein
1201489	GGATGCTGGT.AGGGTATGGT	A	G	carbon starvation protein A	Not Included in Pathway or Brite	K06200	09190 Not Included in Pathway or Brite	09190 Not Included in Pathway or Brite	09190 Not Included in Pathway or Brite	K06200 cstA; carbon starvation protein
2602034	TTCTATCACG.ATGCTCGCCC	A	C	microcompartment protein	Not Included in Pathway or Brite	K04031	09190 Not Included in Pathway or Brite	09191 Unclassified: metabolism	99985 Amino acid metabolism	K04031 eutS; ethanolamine utilization protein EutS
3230946	CGAAACCGAA.CAACAGTTGT	C	G	ferredoxin	Not Included in Pathway or Brite	K03855	09190 Not Included in Pathway or Brite	09191 Unclassified: metabolism	99982 Energy metabolism	K03855 fixX; ferredoxin like protein
4522651	GGCCAGCATG.CTTTTACCCG	C	G	ATP-dependent protease	Not Included in Pathway or Brite	K07391	09190 Not Included in Pathway or Brite	09192 Unclassified: genetic information processing	99975 Protein processing	K07391 comM; magnesium chelatase family protein
734172	AGGTGCATTC.TTGGGTATTT	T	C	ABC transporter permease	Signaling and cellular processing	K01992	09183 Protein families: signaling and cellular processes	02000 Transporters	--	K01992 ABC-2.P; ABC-2 type transport system permease protein
1152326	CTGAGTCAGG.TCAACTCATC	T	C	fimF	Signaling and cellular processing	K07348	09183 Protein families: signaling and cellular processe	02044 Secretion system	--	02044 Secretion system
1725419	TCACGCTAAT.AGCGACGATA	A	G	bssS	Signaling and cellular processing	K12148	09183 Protein families: signaling and cellular processes	02048 Prokaryotic defense system		K12148 bssS; biofilm regulator BssS
2930445	ATCACGCTGT.TGATTACGGG	T	G	amino acid transporter	Signaling and cellular processing	K11249	09183 Protein families: signaling and cellular processes	02000 Transporters		K11249 eamB; cysteine/O-acetylserine efflux protein
